# Supplementary material for: Characterization of Host Cell Potential Proteins Interacting with OsHV-1 Membrane Proteins
Source: Viruses. 2021 Dec 15;13(12):2518. doi: 10.3390/v13122518 (PMC8705437; doi:10.3390/v13122518)
Supplement: Supplementary file 1 [file viruses-13-02518-s001.zip]

Archive with 9 entries (7 files):
- viruses-1485821-supplementary/
- viruses-1485821-supplementary/Table S1-S7/
- viruses-1485821-supplementary/Table S1-S7/Table S1.xlsx
- viruses-1485821-supplementary/Table S1-S7/Table S2.xlsx
- viruses-1485821-supplementary/Table S1-S7/Table S3.xlsx
- viruses-1485821-supplementary/Table S1-S7/Table S4.xlsx
- viruses-1485821-supplementary/Table S1-S7/Table S5.xlsx
- viruses-1485821-supplementary/Table S1-S7/Table S6.xlsx
- viruses-1485821-supplementary/Table S1-S7/Table S7.xlsx
