# Supplementary material for: Characterization of Host Cell Potential Proteins Interacting with OsHV-1 Membrane Proteins
Source: Viruses. 2021 Dec 15;13(12):2518. doi: 10.3390/v13122518 (PMC8705437; doi:10.3390/v13122518)
Supplement: Supplementary file 1 [file viruses-13-02518-s001.zip › viruses-1485821-supplementary/Table S1-S7/Table S1.xlsx]

## Sheet: band a-proSummary
Group_ID	Protein_ID	Protein_Qscore	Protein_FDR	Protein_Mass	PeptideSeqs	PepIsUnique	Unique_Peptide_Num	Unique_Spectra_Num	Coverage	Peptide_Query	Sameset	Description	Abundance	iBAQ
18_1	tr|A0A2C9K4D9|A0A2C9K4D9_BIOGL	6	NA	81969.4	LFNYTEWEVLR;QFTQNVIPR	0;1	1	2	0.0284	30869;21617;21576	-	1,4-alpha-glucan branching enzyme OS=Biomphalaria glabrata OX=6526 GN=106050774 PE=3 SV=1	7.34647e+06	174916
18_2	tr|A0A0B6ZR19|A0A0B6ZR19_9EUPU	12	NA	80683.2	GTHDLWDSR;IYESHVGIASWEGK;LFNYTEWEVLR	1;1;0	2	2	0.0486	20985;32441;30869	-	1,4-alpha-glucan branching enzyme (Fragment) OS=Arion vulgaris OX=1028688 GN=ORF73181 PE=3 SV=1	5.16722e+06	114827
15_1	tr|A0A6J8EET7|A0A6J8EET7_MYTCO	6	NA	71245.3	SGMVQTEAQYK;YPLNSEDPTTER	0;1	1	2	0.0371	26159;29987;29988	tr|A0A6J8EI05|A0A6J8EI05_MYTCO;tr|K1RKL1|K1RKL1_CRAGI;tr|A0A6J8EGT4|A0A6J8EGT4_MYTCO;tr|A0A6J8EFZ2|A0A6J8EFZ2_MYTCO;tr|A0A210QDA4|A0A210QDA4_MIZYE	Tyrosine-protein phosphatase non-receptor type OS=Mytilus coruscus OX=42192 GN=MCOR_51573 PE=3 SV=1	3.14062e+06	73037.8
5_1	tr|A0A6J8ER20|A0A6J8ER20_MYTCO	12	NA	49170.7	TTPSYVAFTDTER;VEIIANDQGNR	1;1	2	2	0.0538	31206;25387	tr|A0A2H4P4N5|A0A2H4P4N5_9VEST;tr|X2KKK0|X2KKK0_HYRCU;tr|S4U403|S4U403_9GAST;tr|A0A1S5WGX3|A0A1S5WGX3_CONMI;tr|Q5I2A7|Q5I2A7_MYTGA;tr|A0A142IJP8|A0A142IJP8_SINWO;tr|K1PKN1|K1PKN1_CRAGI;tr|A0A161I6S8|A0A161I6S8_CONMO;tr|A0A2C9JT20|A0A2C9JT20_BIOGL;tr|Q9XZJ2|Q9XZJ2_CRAGI;tr|Q6RYT8|Q6RYT8_ARGIR;tr|A0A1U9WSR6|A0A1U9WSR6_ANABR;tr|A0A2P1H676|A0A2P1H676_9BIVA;tr|A0A5P8FRU8|A0A5P8FRU8_MIMNO;tr|K1Q7Y6|K1Q…	HSPA1s OS=Mytilus coruscus OX=42192 GN=MCOR_55068 PE=3 SV=1	1.92605e+06	66415.6
6_1	tr|Q8I9P5|Q8I9P5_BIOGL	6	NA	42889.1	TITLEVEPSDTIENVK	1	1	1	0.042	34404	tr|A0A0B7A347|A0A0B7A347_9EUPU;tr|A0A0B6ZMS1|A0A0B6ZMS1_9EUPU;tr|A0A0B6ZPB7|A0A0B6ZPB7_9EUPU;tr|G9FRU1|G9FRU1_PINFU;tr|A0A077H3L5|A0A077H3L5_MYTTR;tr|A0A345S6Z9|A0A345S6Z9_CEPNE;tr|Q9BH32|Q9BH32_BIOGL;tr|V5IWR5|V5IWR5_PINFU;tr|A0A3S0ZTK1|A0A3S0ZTK1_ELYCH;tr|A0A6J7ZZB5|A0A6J7ZZB5_MYTCO;tr|A0A6J7ZXH7|A0A6J7ZXH7_MYTCO;tr|J7FBH7|J7FBH7_CRAGI;tr|A0A0B6YDW5|A0A0B6YDW5_9EUPU;tr|A0A6P7S7G1|A0A6P7S7G1_OCT…	Poly-ubiquitin OS=Biomphalaria glabrata OX=6526 PE=4 SV=1	1.12989e+06	32282.5
9_1	tr|A0A6J8D5G9|A0A6J8D5G9_MYTCO	6	NA	26573.4	NSLPDTVKIQR	1	1	1	0.0449	26539	-	Eukaryotic translation initiation factor 6 OS=Mytilus coruscus OX=42192 GN=EIF6 PE=3 SV=1	872499	87249.9
3_2	tr|A0A220VX71|A0A220VX71_9EUPU	6	NA	32284.3	EITNLAPPTMK;IWHHTFYNELR	1;0	1	1	0.0767	24983;31660	-	Actin (Fragment) OS=Zootecus insularis OX=145440 PE=3 SV=1	685796	40340.9
10_1	tr|A0A0B7AXZ5|A0A0B7AXZ5_9EUPU	6	NA	80203.3	EIFEQPESVVNTMR	1	1	1	0.0195	33585	tr|A0A433T5I7|A0A433T5I7_ELYCH;tr|A0A2C9JTS7|A0A2C9JTS7_BIOGL;tr|A0A6P7SKG2|A0A6P7SKG2_OCTVU;tr|A0A2C9K5I6|A0A2C9K5I6_BIOGL;tr|A0A6P7SJF4|A0A6P7SJF4_OCTVU;tr|A0A0B7AZN9|A0A0B7AZN9_9EUPU;tr|K1QYG7|K1QYG7_CRAGI;tr|A0A2T7PXX1|A0A2T7PXX1_POMCA;tr|V3ZXV3|V3ZXV3_LOTGI;tr|A0A2C9JTS9|A0A2C9JTS9_BIOGL;tr|A0A2C9JTS1|A0A2C9JTS1_BIOGL;tr|A0A0L8GS34|A0A0L8GS34_OCTBM;tr|A0A3S1AGG2|A0A3S1AGG2_ELYCH;tr|A0A0L8GTC…	Glutamine--fructose-6-phosphate transaminase (isomerizing) OS=Arion vulgaris OX=1028688 GN=ORF148481 PE=4 SV=1	450021	9783.06
12_1	tr|A0A0B7AKP1|A0A0B7AKP1_9EUPU	6	NA	59532.8	GVPISAIIFGGR	1	1	1	0.0225	24203	tr|A0A0B7AIR7|A0A0B7AIR7_9EUPU	Phosphoenolpyruvate carboxykinase (GTP) (Fragment) OS=Arion vulgaris OX=1028688 GN=ORF121004 PE=3 SV=1	435234	13188.9
8_1	tr|A0A210PPG4|A0A210PPG4_MIZYE	6	NA	17964.9	GNGTGGESIYGEK	1	1	1	0.076	26469	tr|A0A0B6ZFN5|A0A0B6ZFN5_9EUPU;tr|A0A2C9M273|A0A2C9M273_BIOGL;tr|A0A0B6ZH80|A0A0B6ZH80_9EUPU	Peptidyl-prolyl cis-trans isomerase OS=Mizuhopecten yessoensis OX=6573 GN=KP79_PYT10755 PE=3 SV=1	383952	25596.8
2_1	tr|A0A3S1BHW1|A0A3S1BHW1_ELYCH	6	NA	49880.9	INVYYNEATGGK	1	1	1	0.027	27884	tr|A0A433TZ51|A0A433TZ51_ELYCH;tr|V4B787|V4B787_LOTGI;tr|A0A076FGE1|A0A076FGE1_PATRU;tr|G0YFD6|G0YFD6_MYTED;tr|A0A2L1TH01|A0A2L1TH01_9BIVA;tr|C0Z411|C0Z411_AEQOP;tr|I0JGU7|I0JGU7_SEPOF;tr|A0A6P7TES2|A0A6P7TES2_OCTVU;tr|V4ATA4|V4ATA4_LOTGI;tr|A0A6J8EQS3|A0A6J8EQS3_MYTCO;tr|V3ZEI5|V3ZEI5_LOTGI;tr|A0A0L8GQL2|A0A0L8GQL2_OCTBM;tr|V4AP80|V4AP80_LOTGI;tr|V3ZLN5|V3ZLN5_LOTGI;tr|A0A6J8EUG7|A0A6J8EUG7_MYTC…	Tubulin beta chain OS=Elysia chlorotica OX=188477 GN=EGW08_003564 PE=3 SV=1	377399	17971.4
31_1	tr|A0A3S0Z8C2|A0A3S0Z8C2_ELYCH	6	NA	124486	INIIDTPGHVDFTIEVER	1	1	1	0.0158	36327	-	Elongation factor G, mitochondrial OS=Elysia chlorotica OX=188477 GN=EGW08_023087 PE=3 SV=1	317009	4064.22
1_1	tr|A0A0B7C526|A0A0B7C526_9EUPU	6	NA	9012.59	VGINYQPPTVVPGGDLAK	1	1	1	0.2195	34683	tr|A0A194ALP3|A0A194ALP3_PINFU;tr|I0JGU6|I0JGU6_SEPOF;tr|A0A2C9K042|A0A2C9K042_BIOGL;tr|A0A2C9KER9|A0A2C9KER9_BIOGL;tr|A0A3S1ATK6|A0A3S1ATK6_ELYCH;tr|V4B157|V4B157_LOTGI;tr|A0A6P7SUK8|A0A6P7SUK8_OCTVU;tr|A0A433TG58|A0A433TG58_ELYCH;tr|A0A433TIZ8|A0A433TIZ8_ELYCH;tr|A0A345S6Y9|A0A345S6Y9_CEPNE;tr|V4A6L6|V4A6L6_LOTGI;tr|A0A3S1AFM3|A0A3S1AFM3_ELYCH;tr|V4CGI5|V4CGI5_LOTGI;tr|A0A0C6WYZ2|A0A0C6WYZ2_CER…	Tubulin_C domain-containing protein (Fragment) OS=Arion vulgaris OX=1028688 GN=ORF221561 PE=3 SV=1	270718	38674
3_1	tr|C4NY57|C4NY57_CRAGI	6	NA	41706.7	DSYVGDEAQSK;IWHHTFYNELR	1;0	1	1	0.0585	24516;31660	tr|V4B4D3|V4B4D3_LOTGI;tr|A0A6H1WVY6|A0A6H1WVY6_9BIVA;tr|A0A2C9JKU7|A0A2C9JKU7_BIOGL;tr|G3ET27|G3ET27_9BIVA;tr|G3ET50|G3ET50_9BIVA;tr|Q9Y0D6|Q9Y0D6_MYTGA;tr|U5Y3Y8|U5Y3Y8_PERVI;tr|A0A0U3C9Y3|A0A0U3C9Y3_MACCH;tr|A0A6J8EG40|A0A6J8EG40_MYTCO;tr|A4K538|A4K538_CRAAR;tr|A0A1D8KD31|A0A1D8KD31_LYMST;tr|Q52T81|Q52T81_HALIR;tr|A0A0U3DV50|A0A0U3DV50_9GAST;tr|A0A0B7B8T9|A0A0B7B8T9_9EUPU;tr|B3TK83|B3TK83_HALD…	Actin OS=Crassostrea gigas OX=29159 GN=act PE=2 SV=1	211440	9193.03
28_1	tr|A0A0B6Z018|A0A0B6Z018_9EUPU	6	NA	14927.9	KAVVNNLMT	1	1	1	0.0672	18032	-	Uncharacterized protein (Fragment) OS=Arion vulgaris OX=1028688 GN=ORF41850 PE=4 SV=1	183276	36655.3
19_1	tr|V4CLD6|V4CLD6_LOTGI	6	NA	11358.4	TVTAMDVVYAIK	1	1	1	0.1068	27518	-	Histone H4 OS=Lottia gigantea OX=225164 GN=LOTGIDRAFT_177025 PE=3 SV=1	181163	30193.9
14_1	tr|A0A2T7P1X7|A0A2T7P1X7_POMCA	6	NA	53627.5	QFTTGSIVNLMAIDCQKIQTVTAQLWNLTSAPVQISLAFYFLYR	1	1	1	0.0932	40281	-	ABC transmembrane type-1 domain-containing protein OS=Pomacea canaliculata OX=400727 GN=C0Q70_12579 PE=4 SV=1	176634	7065.35
25_1	tr|V3ZLV6|V3ZLV6_LOTGI	6	NA	73300	GEGGYLINSEGER	1	1	1	0.0194	29081	tr|A0A2C9K3U9|A0A2C9K3U9_BIOGL;tr|A0A6J8E5L4|A0A6J8E5L4_MYTCO	Succinate dehydrogenase [ubiquinone] flavoprotein subunit, mitochondrial OS=Lottia gigantea OX=225164 GN=LOTGIDRAFT_221335 PE=3 SV=1	146765	3763.2
15_2	tr|A0A2T7PUB0|A0A2T7PUB0_POMCA	6	NA	70534.7	IQNTGDFYDLYGGEK;SGMVQTEAQYK	1;0	1	1	0.0419	33789;26159	-	Uncharacterized protein OS=Pomacea canaliculata OX=400727 GN=C0Q70_04006 PE=4 SV=1	132003	2808.57
11_1	tr|A0A6J8API1|A0A6J8API1_MYTCO	6	NA	99675.5	NLDDNIDDER	1	1	1	0.0113	25098	tr|K1R3E4|K1R3E4_CRAGI;tr|K1RJH5|K1RJH5_CRAGI;tr|A0A6J8ALA0|A0A6J8ALA0_MYTCO;tr|A0A210QYT3|A0A210QYT3_MIZYE;tr|A0A6J8BKM0|A0A6J8BKM0_MYTCO;tr|A0A6J8CWL2|A0A6J8CWL2_MYTCO	PABPC OS=Mytilus coruscus OX=42192 GN=MCOR_9062 PE=4 SV=1	131521	3653.36
30_1	tr|A0A433THH6|A0A433THH6_ELYCH	6	NA	45959.8	KIIIPGK	1	1	1	0.0167	10708	-	Peptidylprolyl isomerase OS=Elysia chlorotica OX=188477 GN=EGW08_011201 PE=4 SV=1	114951	4421.18
16_1	tr|A0A6J8BFY8|A0A6J8BFY8_MYTCO	12	NA	67364	AHIPDIMVIPISISYDK;FGMLSASLEPYFK	1;1	2	2	0.0515	35456;31555	-	GNPAT OS=Mytilus coruscus OX=42192 GN=MCOR_18678 PE=3 SV=1	99456.9	3108.03
4_1	tr|A0A6J8DFZ8|A0A6J8DFZ8_MYTCO	6	NA	87950.1	ELISNASDALDK	1	1	1	0.0157	26671	tr|A0A210PZR8|A0A210PZR8_MIZYE;tr|K1PNQ5|K1PNQ5_CRAGI;tr|Q56UH3|Q56UH3_LYMST;tr|A0A2P1H665|A0A2P1H665_9BIVA;tr|W8SQG8|W8SQG8_CRIPL;tr|D4NXL8|D4NXL8_DREPO;tr|A0A433T411|A0A433T411_ELYCH;tr|A0A2T7NSL7|A0A2T7NSL7_POMCA;tr|A0A6G9KCM7|A0A6G9KCM7_SINCO;tr|A0A0A7HG21|A0A0A7HG21_POMCA;tr|A0A2S1TXD5|A0A2S1TXD5_MIZYE;tr|A0A0A7HIQ8|A0A0A7HIQ8_POMCA;tr|E2JE19|E2JE19_CRIPL;tr|F5ATB6|F5ATB6_CRAAR;tr|A0A0B6ZL17…	HSP90B OS=Mytilus coruscus OX=42192 GN=MCOR_40468 PE=3 SV=1	73418.6	1411.9
27_1	tr|A0A3S0ZJM2|A0A3S0ZJM2_ELYCH	6	NA	39656.9	HYAHVDCPGHADYVK	1	1	1	0.0418	34224	-	Elongation factor Tu OS=Elysia chlorotica OX=188477 GN=EGW08_023284 PE=3 SV=1	47793.2	2077.96
17_1	tr|A0A6J8C2H5|A0A6J8C2H5_MYTCO	6	NA	33121.3	NGTGGESIYGEK	1	1	1	0.0405	24900	tr|K1QXK7|K1QXK7_CRAGI	Peptidyl-prolyl cis-trans isomerase OS=Mytilus coruscus OX=42192 GN=MCOR_24851 PE=3 SV=1	26139.9	1307
7_1	tr|K1QSC1|K1QSC1_CRAGI	6	NA	83187.3	VILFDIGSAAWK	1	1	1	0.0166	27724	tr|A0A4P2VNX2|A0A4P2VNX2_HALDH;tr|V3ZJU8|V3ZJU8_LOTGI;tr|Q596I1|Q596I1_CRAGI;tr|A0A433TRY7|A0A433TRY7_ELYCH;tr|A0A6J8DPF8|A0A6J8DPF8_MYTCO;tr|K4TZS3|K4TZS3_9BIVA	Glycogen [starch] synthase OS=Crassostrea gigas OX=29159 GN=CGI_10017418 PE=3 SV=1	12367.8	294.473
29_1	tr|A0A6J8DP33|A0A6J8DP33_MYTCO	6	NA	63144.6	ATDFNFLTVLGK	1	1	1	0.0216	27827	tr|K1RBP7|K1RBP7_CRAGI	Protein kinase C OS=Mytilus coruscus OX=42192 GN=MCOR_42680 PE=3 SV=1	0	0
13_1	tr|A0A2T7NKP5|A0A2T7NKP5_POMCA	6	NA	226528	SFGGGTGSGFTSLLMER	1	1	1	0.0083	33792	-	Uncharacterized protein OS=Pomacea canaliculata OX=400727 GN=C0Q70_17543 PE=3 SV=1	0	0
32_1	tr|A0A2T7NNH3|A0A2T7NNH3_POMCA	6	NA	89588	LDQLIYIPLPDEK	1	1	1	0.016	32235	-	Vesicle-fusing ATPase OS=Pomacea canaliculata OX=400727 GN=C0Q70_15947 PE=4 SV=1	0	0
21_1	tr|V4CQH9|V4CQH9_LOTGI	6	NA	179241	LTILNMFELTILNMFELTIMNMFELTILNMFK	1	1	1	0.0205	40086	-	RING-type domain-containing protein OS=Lottia gigantea OX=225164 GN=LOTGIDRAFT_170557 PE=4 SV=1	0	0
26_1	tr|H9LIG1|H9LIG1_CRAAR	6	NA	25325.1	LAVNLVPFPR	1	1	1	0.0452	22338	tr|G3ET72|G3ET72_9BIVA;tr|G3ET67|G3ET67_9BIVA	Tubulin beta-2B chain-like protein (Fragment) OS=Crassostrea ariakensis OX=94323 PE=2 SV=1	0	0
33_1	tr|A0A345S6Z4|A0A345S6Z4_CEPNE	6	NA	36206.6	VINDKFGIVEGLMTTVHATTATQK	1	1	1	0.0712	38390	tr|A0A0B7ABQ5|A0A0B7ABQ5_9EUPU	Glyceraldehyde-3-phosphate dehydrogenase OS=Cepaea nemoralis OX=28835 GN=GAPDH PE=2 SV=1	0	0
24_1	tr|A0A2T7NSR7|A0A2T7NSR7_POMCA	6	NA	97259.6	LGFTGSTPIGK	1	1	1	0.0125	20674	tr|V4B2Z6|V4B2Z6_LOTGI;tr|A0A6P7SVA2|A0A6P7SVA2_OCTVU;tr|A0A210R6J6|A0A210R6J6_MIZYE;tr|A0A6J8DLG3|A0A6J8DLG3_MYTCO;tr|A0A0L8GLQ4|A0A0L8GLQ4_OCTBM;tr|K1QHH8|K1QHH8_CRAGI	10-formyltetrahydrofolate dehydrogenase OS=Pomacea canaliculata OX=400727 GN=C0Q70_14675 PE=3 SV=1	0	0
23_1	tr|Q963F9|Q963F9_BIOGL	6	NA	69428.4	VTTMDAELEFAIQHSTTGK	1	1	1	0.0324	36497	tr|A0A2C9JGU2|A0A2C9JGU2_BIOGL	Ezrin/radixin/moesin OS=Biomphalaria glabrata OX=6526 PE=2 SV=1	0	0
22_1	tr|A0A6J8A5Q8|A0A6J8A5Q8_MYTCO	6	NA	74591.5	DEGWLAEHMLIMGLKNDK	1	1	2	0.0272	36733;36635	tr|A0A6J8A8W6|A0A6J8A8W6_MYTCO;tr|A0A6J8A7E6|A0A6J8A7E6_MYTCO;tr|A0A6J8A4N7|A0A6J8A4N7_MYTCO	Phosphoenolpyruvate carboxykinase (GTP) OS=Mytilus coruscus OX=42192 GN=MCOR_4137 PE=3 SV=1	0	0
20_1	tr|K1PAY7|K1PAY7_CRAGI	6	NA	51043.6	QEAASSFGDDR	1	1	1	0.0239	24080	tr|A0A0B6YHQ6|A0A0B6YHQ6_9EUPU;tr|A0A210PWK2|A0A210PWK2_MIZYE	Propionyl-CoA carboxylase alpha chain, mitochondrial OS=Crassostrea gigas OX=29159 GN=CGI_10004931 PE=4 SV=1	0	0
