# Supplementary material for: Characterization of Host Cell Potential Proteins Interacting with OsHV-1 Membrane Proteins
Source: Viruses. 2021 Dec 15;13(12):2518. doi: 10.3390/v13122518 (PMC8705437; doi:10.3390/v13122518)
Supplement: Supplementary file 1 [file viruses-13-02518-s001.zip › viruses-1485821-supplementary/Table S1-S7/Table S2.xlsx]

## Sheet: band b-proSummary
Group_ID	Protein_ID	Protein_Qscore	Protein_FDR	Protein_Mass	PeptideSeqs	PepIsUnique	Unique_Peptide_Num	Unique_Spectra_Num	Coverage	Peptide_Query	Sameset	Description	Abundance	iBAQ
2_36	tr|A0A3S1HFZ4|A0A3S1HFZ4_ELYCH	6.56533	NA	50220.5	AFVHWYVGEGMEEGEFSEAR;AFVHWYVGEGMEEGEFSEAREDLAALEK;AVCMLSNTTAIAEAWAR;DVNAAIATIK;DVNAAIATIKTK;EDAANNYAR;EDLAALEK;GDVVPKDVNAAIATIK;ISVDYGK;ISVDYGKK;LIGQIVSSITASLR;NLDIERPSYTNLNR;RNLDIERPSYTNLNR;VGINYQPPTVVPGGDLAK	0;0;0;0;0;0;0;0;1;1;0;0;0;0	2	5	0.2822	33239;33258;33275;33246;33269;33265;33157;33271;33277;33279;33240;33245;33155;33244;33266;33236;33270;33242;33262;33253;33261;33154;33267;33249;33156;33268;33152;33237;33238;33260;33251;33259;33274;33280;33257;33263;33273;33256;36194;36195;29603;29790;29808;29791;29813;29810;29814;12918;12911;12916;12949;12950;12920;12945;19132;19136;13089;13128;10080;10076;10075;10083;10072;26430;26431;26428;761…	-	Tubulin alpha chain OS=Elysia chlorotica OX=188477 GN=EGW08_013640 PE=3 SV=1	6.489e+08	2.94955e+07
2_42	tr|K7R2W8|K7R2W8_9BIVA	7.94003	NA	50289.7	AFVHWYVGEGMEEGEFSEAR;AFVHWYVGEGMEEGEFSEAREDLAALEK;AVCMLSNTTAIAEAWAR;AVMVDLEPTVIDEIR;DVNAAIATIK;DVNAAIATIKTK;EDAANNYAR;EDLAALEK;FDGALNVDLTEFQTNLVPYPR;GDVVPKDVNAAIATIK;GHYTIGK;IHFPLATYAPVISAEK;LIGQIVSSITASLR;QLFHPEQLVNGKEDAANNYAR;TIQFVDWCPTGFK;VGINYQPPTVVPGGDLAK;VGINYQPPTVVPGGDLAKVQR	0;0;0;1;0;0;0;0;0;0;0;0;0;1;0;0;0	2	3	0.4244	33239;33258;33275;33246;33269;33265;33157;33271;33277;33279;33240;33245;33155;33244;33266;33236;33270;33242;33262;33253;33261;33154;33267;33249;33156;33268;33152;33237;33238;33260;33251;33259;33274;33280;33257;33263;33273;33256;36194;36195;29603;29790;29808;29791;29813;29810;29814;27721;12918;12911;12916;12949;12950;12920;12945;19132;19136;13089;13128;10080;10076;10075;10083;10072;33646;33648;336…	-	Tubulin alpha chain (Fragment) OS=Scrobicularia plana OX=665965 PE=2 SV=1	9.10102e+07	4.13683e+06
12_36	tr|A4D0I1|A4D0I1_DORPE	5.01631	NA	49736.9	EVDEQMLNVQNK;EVDEQMLNVQNKNSSYFVEWIPNNVK;FPGQLNADLR;FPGQLNADLRK;FWEVISDEHGIDPTGTYHGDSDLQLER;GHYTEGAELVDSVLDVVR;GHYTEGAELVDSVLDVVRK;IMNTFSVVPSPK;ISEQFTAMFR;LHFFMPGFAPLTSR;LTTPTYGDLNHLVSATMSGVTTCLR;MSMKEVDEQMLNVQNK;NSSYFVEWIPNNVK;SGPFGQIFRPDNFVFGQSGAGNNWAK;STAIQELFK;STAIQELFKR;TAVCDIPPR;TLKLTTPTYGDLNHLVSATMSGVTTCLR;YLTVAAMFR	0;0;0;0;0;0;0;0;0;0;0;0;0;0;1;1;0;0;0	2	3	0.4617	24467;24468;24125;24144;24465;24466;24124;36051;36083;36048;36085;36055;36079;16102;16099;16104;16100;16101;16129;16096;19508;19536;19500;19507;19531;19538;19501;19539;19540;19502;19505;36025;36031;36032;36036;36033;36043;36035;36020;36037;36022;36038;30730;30736;30727;30724;30725;30728;30731;30735;30737;30732;30734;30738;30726;30721;30720;30729;31797;21491;21500;21492;21495;21035;21063;21498;214…	-	Tubulin beta chain OS=Doryteuthis pealeii OX=1051067 PE=2 SV=1	8.22932e+07	3.7406e+06
12_42	tr|G9K382|G9K382_HALDV	7.94003	NA	49943.9	AVLVDLEPGTMDSVR;EVDEQMLNVQNK;EVDEQMLNVQNKNSSYFVEWIPNNVK;FPGQLNADLR;FPGQLNADLRK;GHYTEGAELVDSVLDVVR;GHYTEGAELVDSVLDVVRK;IMNTFSVVPSPK;INVYYNEATGGK;INVYYNEATGGKYVPR;ISEQFTAMFR;LHFFMPGFAPLTSR;LTTPTYGDLNHLVSATMSGVTTCLR;MSMKEVDEQMLNVQNK;MSSTFIGNSTAIQEIFK;MSSTFIGNSTAIQEIFKR;NSSYFVEWIPNNVK;SGPFGQIFRPDNFVFGQSGAGNNWAK;TAVCDIPPR;TLKLTTPTYGDLNHLVSATMSGVTTCLR;YLTVAAMFR	0;0;0;0;0;0;0;0;0;0;0;0;0;0;1;1;0;0;0;0;0	2	4	0.4865	26352;26535;26538;24467;24468;24125;24144;24465;24466;24124;36051;36083;36048;36085;36055;36079;16102;16099;16104;16100;16101;16129;16096;19508;19536;19500;19507;19531;19538;19501;19539;19540;19502;19505;30730;30736;30727;30724;30725;30728;30731;30735;30737;30732;30734;30738;30726;30721;30720;30729;31797;21491;21500;21492;21495;21035;21063;21498;21494;21516;21517;21497;21493;21502;21033;21032;214…	-	Tubulin beta chain OS=Haliotis diversicolor OX=36095 GN=TUBB PE=2 SV=1	6.72373e+07	3.20178e+06
19_1	tr|K1R252|K1R252_CRAGI	3.97002	NA	57200.8	TLVDAEGDVMR	1	1	2	0.021	18492;18091	-	Putative methylmalonate-semialdehyde dehydrogenase [acylating], mitochondrial OS=Crassostrea gigas OX=29159 GN=CGI_10016140 PE=4 SV=1	5.66407e+07	1.71638e+06
12_9	tr|A0A6P7TE58|A0A6P7TE58_OCTVU	4.6617	NA	48400.8	FPGQLNADLR;FPGQLNADLRK;GSPFGQLFRPDNFVFGQGSASNNWAK;NSSYFVEWIPDNVK;TAVCDIPPR	0;0;1;1;0	2	3	0.1399	16102;16099;16104;16100;16101;16129;16096;19508;19536;19500;19507;19531;19538;19501;19539;19540;19502;19505;35468;27444;27454;13198;13204;13203;13209;13199;13210;13202;13200;13201;13211	-	tubulin beta-2 chain-like OS=Octopus vulgaris OX=6645 GN=LOC115223155 PE=4 SV=1	3.40512e+07	1.54778e+06
70_1	tr|A0A6J8DLG3|A0A6J8DLG3_MYTCO	7.94003	NA	101184	DLGEEALHEYLK;EGATLVYGGK	1;1	2	2	0.024	23431;12460	-	10-formyltetrahydrofolate dehydrogenase OS=Mytilus coruscus OX=42192 GN=MCOR_41149 PE=3 SV=1	3.2257e+07	556155
61_1	tr|A0A6P7TAK2|A0A6P7TAK2_OCTVU	6.56533	NA	45643.4	ELAQQIQK;IFVLDEADEMLSR	1;1	2	5	0.0524	11582;25695;25880;25879;25881	tr|A0A0L8GQT2|A0A0L8GQT2_OCTBM	ATP-dependent RNA helicase eIF4A-like OS=Octopus vulgaris OX=6645 GN=LOC115222004 PE=4 SV=1	2.81021e+07	1.12408e+06
2_26	tr|A0A2T7NKP5|A0A2T7NKP5_POMCA	15.1433	NA	226528	AVFVDLEPTVIDEVR;AVYVDLEPTVIDEVR;EDAANNYAR;GHYTIGK;QLFHPEELITGK;QLFHPEELITGKEDAANNYAR;QLFHPEQLITGK;QLFHPEQLITGKEDAANNYAR;QLFHPEQMITGKEDAANNYAR;SFGGGTGSGFTSLLMER;TIGGGDDSFNTFFSETGAGK	0;1;0;0;1;1;0;0;1;1;0	5	11	0.0709	27504;27774;27775;13089;13128;7514;7520;23316;23353;33591;23270;23272;23284;23275;22865;23271;23278;23277;23281;22864;22863;23314;33583;33592;33595;33707;33593;33709;33596;33599;33594;33704;33705;33712;33710;33716;33696;33582;33908;33915;33916;27545;27813;27546;31177;31179;31158;31157;31156	-	Uncharacterized protein OS=Pomacea canaliculata OX=400727 GN=C0Q70_17543 PE=3 SV=1	2.642e+07	254038
12_35	tr|G3ET72|G3ET72_9BIVA	35.7301	NA	41347.5	AVLVDLEPGTMDSVR;EVDEQMLNVQNK;EVDEQMLNVQNKNSSYFVEWIPNNVK;FPGQLNSDLR;FPGQLNSDLRK;ISEQFTAMFR;MAGTFIGNSTAIQELFK;MCGTFIGNSTAIQELFK;MDGTFIGNSTAIQELFK;MEGTFIGNSTAIQELFK;MEGTFIGNSTAIQELFKR;MIGTFIGNSTAIQELFKR;MRGTFIGNSTAIQELFK;MSTKEVDEQMLNVQNK;MVGTFIGNSTAIQELFK;MWGTFIGNSTAIQELFK;NSSYFVEWIPNNVK;TAVCDIPPR	0;0;0;0;0;0;1;1;1;1;1;1;1;0;1;1;0;0	9	14	0.2466	26352;26535;26538;24467;24468;24125;24144;24465;24466;24124;36051;36083;36048;36085;36055;36079;16532;19935;19161;19163;19173;19165;19155;19172;19151;19184;19158;19153;18700;18707;19180;19162;19175;19164;19176;19174;19159;19169;18701;19148;19160;19167;19152;19147;19170;19154;19150;19217;19179;18703;29187;30468;30274;30275;29670;29669;30058;31463;31471;30246;30167;29701;29681;29675;30744;27434;274…	-	Tubulin beta chain (Fragment) OS=Malletia johnsoni OX=1069090 GN=BTUB PE=3 SV=1	2.18063e+07	1.03839e+06
180_1	tr|A0A0D5BFL9|A0A0D5BFL9_ANABR	12.6678	NA	63278.2	HYIDYNHR;SVEYYEPMDDDFVKPIPSGLEK;TEIPNGMQVGK;YFANFNHR	1;1;1;1	4	4	0.0883	15728;34376;17689;14191	-	Galectin OS=Anadara broughtonii OX=148819 GN=Gal PE=2 SV=1	1.91524e+07	598511
2_10	tr|V3ZAR4|V3ZAR4_LOTGI	7.94003	NA	8618.9	AFVHWYVGEGMEEGEFSEAR;AFVHWYVGEGMEEGEFSEAREDLAALEK;EDLAALEK;LSNTTAIAEAWAR;MLSNTTAIAEAWAR	0;0;0;1;1	2	4	0.5526	33239;33258;33275;33246;33269;33265;33157;33271;33277;33279;33240;33245;33155;33244;33266;33236;33270;33242;33262;33253;33261;33154;33267;33249;33156;33268;33152;33237;33238;33260;33251;33259;33274;33280;33257;33263;33273;33256;36194;36195;10080;10076;10075;10083;10072;23093;23094;25649;25842	-	Uncharacterized protein OS=Lottia gigantea OX=225164 GN=LOTGIDRAFT_176871 PE=3 SV=1	1.73009e+07	3.46018e+06
2_13	tr|A0A3S1A1U2|A0A3S1A1U2_ELYCH	9.07622	NA	65625.6	AFVHWYVGDGMEEGDFMEAR;AVFIDLEPSVVDEIR;EDLAALEK;FVDWCPTGFK;IHFPLAMYAPVLSAEK	1;1;0;0;1	3	4	0.1184	33363;33360;27526;10080;10076;10075;10083;10072;19422;28693	-	Uncharacterized protein OS=Elysia chlorotica OX=188477 GN=EGW08_011733 PE=3 SV=1	1.61918e+07	539725
111_1	tr|A0A2C9JJL8|A0A2C9JJL8_BIOGL	2.59532	NA	56100.2	HVTLELGGK	1	1	1	0.0174	11512	tr|A0A433T0M3|A0A433T0M3_ELYCH;tr|K1Q463|K1Q463_CRAGI;tr|V4B6H7|V4B6H7_LOTGI;tr|A0A0L8GP63|A0A0L8GP63_OCTBM;tr|A0A6P7TTV4|A0A6P7TTV4_OCTVU	Aldedh domain-containing protein OS=Biomphalaria glabrata OX=6526 GN=106072008 PE=3 SV=1	1.48431e+07	593725
2_9	tr|A0A2C9JCI5|A0A2C9JCI5_BIOGL	6.4809	NA	49910.3	EDAANNYAR;EDLAALEK;FDGALNVDLTEFQTNLVPYPR;IGINYQPPTVVPGGDLAK;QLYHPEQMISGKEDAANNYAR	0;0;0;1;1	2	7	0.1514	13089;13128;10080;10076;10075;10083;10072;33646;33648;33651;33649;33647;33644;33650;33645;29313;29312;29309;29311;29320;29321;33844	-	Tubulin alpha chain OS=Biomphalaria glabrata OX=6526 GN=106078495 PE=3 SV=1	1.47158e+07	700753
53_2	tr|A0A6J8EB78|A0A6J8EB78_MYTCO	2.2442	NA	51315.6	EVVHTVTLHEIDVINSR;GLGLDDALEAR;GTQYQSPHGIPIDLLDR;KEVVHTVTLHEIDVINSR;TAIAMGMAQALGTDTPFTSIAGSEIFSLEMSK;TEALTQAFR;TQGFLALFSGDTGEIK;TTEMETIYDLGQK;VYSLFLDESR	0;1;0;0;0;0;0;0;0	1	1	0.2716	30753;30747;30748;30746;30756;16076;30171;30185;31816;36288;13378;27223;25572;25785;25776;18671	-	RuvB-like helicase OS=Mytilus coruscus OX=42192 GN=MCOR_49749 PE=3 SV=1	1.4344e+07	512284
12_19	tr|V4ANA6|V4ANA6_LOTGI	12.8163	NA	48755.7	AILIDLEPGTMDSVR;FPGQLNADLR;FPGQLNADLRK;FWEVISDEHGIDPTGNYHGNSDLQLER;IMNTFSVVPSPK;ISEQFTAMFR;LAVNMIPFPR;NSSYFVEWIPHNVK;TAVCDIPPR;YLTVAAMFR	1;0;0;1;0;0;1;1;0;0	4	10	0.269	26820;26821;26817;26819;26639;16102;16099;16104;16100;16101;16129;16096;19508;19536;19500;19507;19531;19538;19501;19539;19540;19502;19505;36058;21491;21500;21492;21495;21035;21063;21498;21494;21516;21517;21497;21493;21502;21033;21032;21490;19161;19163;19173;19165;19155;19172;19151;19184;19158;19153;18700;18707;19180;19162;19175;19164;19176;19174;19159;19169;18701;19148;19160;19167;19152;19147;191…	-	Tubulin beta chain OS=Lottia gigantea OX=225164 GN=LOTGIDRAFT_238998 PE=3 SV=1	1.34808e+07	674041
12_1	tr|A0A2C9K9L4|A0A2C9K9L4_BIOGL	2.92862	NA	47403.7	GNSDLQLER;INVYYNEATGGK	1;0	1	1	0.0495	13293;21220;21223;21219;21224;21226;21227;21222;21225	-	Tubulin beta chain OS=Biomphalaria glabrata OX=6526 GN=106080003 PE=3 SV=1	1.32471e+07	509505
53_3	tr|K1PV49|K1PV49_CRAGI	22.361	NA	52540.1	AAGVILEMIK;ALESDMAPILIMATNR;AVLIAGHPGTGK;EKVQAGDIITIDK;EVVHTVTLHEIDVINSR;GTEVDVDDIK;GTEVDVDDIKR;GTQYQSPHGIPIDLLDR;KEVVHTVTLHEIDVINSR;LLIISTTPYQEK;TAIAMGMAQALGTDTPFTSIAGSEIFSLEMSK;TEALTQAFR;TQGFLALFSGDTGEIK;TQGFLALFSGDTGEIKGEVR;TTEMETIYDLGQK;VYSLFLDESR	1;1;1;1;0;0;0;0;0;1;0;0;0;1;0;0	6	12	0.4063	13554;14003;28593;28408;28199;28202;15838;15839;23722;30753;30747;30748;30746;30756;14915;19225;30171;30185;31816;23157;36288;13378;27223;32098;32097;25572;25785;25776;18671	-	RuvB-like helicase OS=Crassostrea gigas OX=29159 GN=CGI_10019470 PE=3 SV=1	1.28544e+07	459087
103_1	tr|A0A6J8DZK5|A0A6J8DZK5_MYTCO	2.51089	NA	48717.3	GLGHTGGTLDK	1	1	1	0.0242	13837	tr|V3ZEZ2|V3ZEZ2_LOTGI;tr|A0A210Q8B8|A0A210Q8B8_MIZYE;tr|K1R192|K1R192_CRAGI	Thymidine phosphorylase OS=Mytilus coruscus OX=42192 GN=MCOR_45214 PE=3 SV=1	1.27862e+07	440903
135_1	tr|A0A0B7AFN9|A0A0B7AFN9_9EUPU	2.59532	NA	65422.7	DMGTIILGK	1	1	1	0.0152	11764	-	Tr-type G domain-containing protein OS=Arion vulgaris OX=1028688 GN=ORF116286 PE=3 SV=1	1.05893e+07	302552
112_3	tr|A0A210PL55|A0A210PL55_MIZYE	6.56533	NA	51160	FDMIIPILEK;GQWQGNDIVAK;HVMIDEDLTAR;INATNMGDDTALHLAASHGHR;VWLDNTENDLNQGDDHR	0;1;1;0;0	2	5	0.1559	18863;18407;18378;18354;20950;20544;20545;32579;32500;32577;32576;32502;32578;32501;32499;32583;32584;31451;31453;31459	-	Integrin-linked protein kinase OS=Mizuhopecten yessoensis OX=6573 GN=KP79_PYT12384 PE=4 SV=1	9.99728e+06	357046
126_1	tr|A0A0B7A2V3|A0A0B7A2V3_9EUPU	2.59532	NA	51423.2	VWLDNTENDLNKGDDHR	1	1	1	0.0375	31452	tr|A0A2C9JRA3|A0A2C9JRA3_BIOGL;tr|A0A2C9JR92|A0A2C9JR92_BIOGL;tr|A0A433SJ04|A0A433SJ04_ELYCH	Uncharacterized protein OS=Arion vulgaris OX=1028688 GN=ORF94173 PE=4 SV=1	9.99334e+06	322366
12_3	tr|Q65CK5|Q65CK5_CONPU	3.97002	NA	3192.51	GHYTEGAELVDSVLDVVR;GHYTEGAELVDSVLDVVRK;KGHYTEGAELVDSVLDVVR	0;0;1	1	4	0.6897	30730;30736;30727;30724;30725;30728;30731;30735;30737;30732;30734;30738;30726;30721;30720;30729;31797;31799;31798;31795;31794	-	Beta tubulin (Fragment) OS=Conus purpurascens OX=41690 PE=3 SV=1 >tr|Q65CK6|Q65CK6_CONLI Beta tubulin (Fragment) OS=Conus lividus OX=89426 PE=3 SV=1 >tr|Q65CK7|Q65CK7_CONIM Beta tubulin (Fragment) OS=Conus imperialis OX=35631 PE=3 SV=1 >tr|Q65CK9|Q65CK9_CONCT Beta tubulin (Fragment) OS=Conus catus OX=101291 PE=3 SV=1 >tr|Q6XE27|Q6XE27_CONER Tubulin (Fragment) OS=Conus ermineus OX=55423 PE=3 SV=1	9.69907e+06	4.84953e+06
136_1	tr|A0A6P7TNX8|A0A6P7TNX8_OCTVU	2.51089	NA	52483.1	YIIGLVNK	1	1	1	0.0166	10791	tr|A0A0L8H7F5|A0A0L8H7F5_OCTBM	uncharacterized protein LOC115226527 OS=Octopus vulgaris OX=6645 GN=LOC115226527 PE=4 SV=1	8.35821e+06	309563
12_28	tr|A0A0G2R2A9|A0A0G2R2A9_9BIVA	4.76089	NA	37601.3	EVDEQMLDVQNK;FPGQLNADLR;FPGQLNADLRK;FWEVISDEHGIDPTGTYHGDSDLQLER;GHYTEGAELVDSVLDVVR;GHYTEGAELVDSVLDVVRK;IMNTFSVVPSPK;INVYYNEATGGK;INVYYNEATGGKYVPR;LHFFMPGFAPLTSR;LTTPTYGDLNHLVSATMSGVTTCLR;MSMKEVDEQMLDVQNK;TLKLTTPTYGDLNHLVSATMSGVTTCLR;YLTVAAMFR	1;0;0;0;0;0;0;0;0;0;0;1;0;0	2	4	0.4484	24142;24498;24481;16102;16099;16104;16100;16101;16129;16096;19508;19536;19500;19507;19531;19538;19501;19539;19540;19502;19505;36025;36031;36032;36036;36033;36043;36035;36020;36037;36022;36038;30730;30736;30727;30724;30725;30728;30731;30735;30737;30732;30734;30738;30726;30721;30720;30729;31797;21491;21500;21492;21495;21035;21063;21498;21494;21516;21517;21497;21493;21502;21033;21032;21490;21220;212…	-	Tubulin beta chain (Fragment) OS=Isognomon nucleus OX=1527589 PE=3 SV=1	8.28899e+06	460500
12_31	tr|Q5NT88|Q5NT88_CRAGI	10.8687	NA	49915	EAESCDCIQGFQLTHSLGGGTGAGMGTLLISK;EVDEQMLNVQNK;EVDEQMLNVQNKNSSYFVEWIPNNVK;FPGQLNADLR;FPGQLNADLRK;FWEVISDEHGIDPTGTYHGDSDLQLER;IAVNMVPFPR;IMNTFSVVPSPK;INVYYNEATGGK;INVYYNEATGGKYVPR;KIAVNMVPFPR;LHFFMPGFAPLTSR;MSMKEVDEQMLNVQNK;NSSYFVEWIPNNVK;SGPFGQIFRPDNFVFGQSGAGNNWAK;TAVCDIPPR;VSEQFTAMFR	1;0;0;0;0;0;1;0;0;0;1;0;0;0;0;0;0	3	12	0.4417	36275;24467;24468;24125;24144;24465;24466;24124;36051;36083;36048;36085;36055;36079;16102;16099;16104;16100;16101;16129;16096;19508;19536;19500;19507;19531;19538;19501;19539;19540;19502;19505;36025;36031;36032;36036;36033;36043;36035;36020;36037;36022;36038;16923;16922;16921;16931;16927;16929;16928;16954;16956;16926;21491;21500;21492;21495;21035;21063;21498;21494;21516;21517;21497;21493;21502;210…	tr|K1R278|K1R278_CRAGI	Tubulin beta chain OS=Crassostrea gigas OX=29159 PE=2 SV=1	7.70729e+06	367014
12_25	tr|G3ET94|G3ET94_9BIVA	12.2048	NA	41977.6	EAESCDCLQGFQITHSLGGGTGSGMGTLLISK;EVDEQMLNVQNK;EVDEQMLNVQNKNSSYFVEWIPNNVK;FPGQLNSDLR;FPGQLNSDLRK;GLKMSGTFIGNSTAIQELFK;ISEQFTAMFR;KAFLHWYT;KEAESCDCLQGFQITHSLGGGTGSGMGTLLISK;MSTKEVDEQMLNVQNK;NSSYFVEWIPNNVK;TAVCDIPPR	1;0;0;0;0;1;0;1;1;0;0;0	4	6	0.3218	36293;36294;24467;24468;24125;24144;24465;24466;24124;36051;36083;36048;36085;36055;36079;16532;19935;32306;19161;19163;19173;19165;19155;19172;19151;19184;19158;19153;18700;18707;19180;19162;19175;19164;19176;19174;19159;19169;18701;19148;19160;19167;19152;19147;19170;19154;19150;19217;19179;18703;14114;36427;36426;30167;27434;27429;27442;27443;13198;13204;13203;13209;13199;13210;13202;13200;132…	-	Tubulin beta chain (Fragment) OS=Yoldiella inconspicua OX=1069093 GN=BTUB PE=3 SV=1	7.57528e+06	360728
12_16	tr|A0A0B7ANE5|A0A0B7ANE5_9EUPU	6.56533	NA	45594.4	AFLHWYTGEGMDEMEFT;EIVHIQAGQCGNQIGSK;FPGQLNADLR;FPGQLNADLRK;LHFFMPGFAPLTSR;MREIVHIQAGQCGNQIGSK;NSSYFVEWIPNNIK;TAVCDIPPR;YLTVAAVFR	1;0;0;0;0;0;0;0;1	2	2	0.2274	31866;29316;29304;29302;16102;16099;16104;16100;16101;16129;16096;19508;19536;19500;19507;19531;19538;19501;19539;19540;19502;19505;26563;26728;26727;26729;26725;26562;32200;27655;13198;13204;13203;13209;13199;13210;13202;13200;13201;13211;13435	-	Tubulin beta chain (Fragment) OS=Arion vulgaris OX=1028688 GN=ORF131076 PE=3 SV=1	7.52261e+06	327070
18_1	tr|K1Q056|K1Q056_CRAGI	11.4048	NA	114659	IRNPWGNEAEWK;NEFWSALLEK;NYLDTFWTNPQYR;SMVAMHDGDLSGK	1;1;1;1	4	6	0.0475	25149;25161;18916;27750;22188;21783	-	Calpain-A OS=Crassostrea gigas OX=29159 GN=CGI_10026186 PE=3 SV=1	7.4247e+06	134995
2_53	sp|Q8T6A5|TBA1_APLCA	3.97002	NA	50001.6	AFVHWYVGEGMEEGEFSEAR;AFVHWYVGEGMEEGEFSEAREDLAALEK;AVCMLSNTTAIAEAWAR;AVFVDLEPSVVDEVR;AYHEQLSVAEITNACFEPANQLVK;DVNAAIATIK;DVNAAIATIKTK;EDAANNYAR;EDLAALEK;FDGALNVDLTEFQTNLVPYPR;GDVVPKDVNAAIATIK;IHFPLATYAPVISAEK;LADQCTGLQGFLIFHSFGGGTGSGFTSLLMER;LIGQIVSSITASLR;NLDIERPSYTNLNR;QLFHPEQLITGK;QLFHPEQLITGKEDAANNYAR;RNLDIERPSYTNLNR;TIGGGDDSFNTFFSETGAGK;TIQFVDWCPTGFK;VGINYQPPTVVPGGDLAK;VGINYQPPTVVPGGDLAKVQR;Y…	0;0;0;1;0;0;0;0;0;0;0;0;0;0;0;0;0;0;0;0;0;0;0	1	2	0.6297	33239;33258;33275;33246;33269;33265;33157;33271;33277;33279;33240;33245;33155;33244;33266;33236;33270;33242;33262;33253;33261;33154;33267;33249;33156;33268;33152;33237;33238;33260;33251;33259;33274;33280;33257;33263;33273;33256;36194;36195;29603;29790;29808;29791;29813;29810;29814;27138;27139;35000;35004;35008;35013;35005;35014;35009;35015;34999;35010;34998;35003;35006;35002;34997;12918;12911;129…	-	Tubulin alpha-1 chain OS=Aplysia californica OX=6500 PE=2 SV=1	7.32783e+06	333083
43_1	tr|A0A2C9JK31|A0A2C9JK31_BIOGL	2.51089	NA	242345	LQEELATYR	1	1	1	0.0041	15894	tr|A0A2C9JK25|A0A2C9JK25_BIOGL;tr|A0A2C9JK32|A0A2C9JK32_BIOGL	Uncharacterized protein OS=Biomphalaria glabrata OX=6526 GN=106057264 PE=4 SV=1	7.28274e+06	91034.2
36_2	tr|A0A0B7AE29|A0A0B7AE29_9EUPU	3.97002	NA	27562.4	KTVAMHEVFLQR;MKQELEAEYLATFK;QELEAEYLATFK;SADEVLISGQK;TVAMHEVFLQR	0;0;0;1;0	1	1	0.1542	24705;27756;24018;24017;16536;21773;21772;21287	-	Vps5 domain-containing protein (Fragment) OS=Arion vulgaris OX=1028688 GN=ORF113065 PE=4 SV=1	6.7936e+06	452907
87_2	tr|A0A6J8F3V2|A0A6J8F3V2_MYTCO	2.59532	NA	47232.7	ITNFDLPR;YQSPMFASPSR	1;0	1	1	0.0462	12032;20220;19798	-	ABLIM OS=Mytilus coruscus OX=42192 GN=MCOR_58109 PE=4 SV=1	6.19961e+06	206654
2_38	tr|A0A2C9JM94|A0A2C9JM94_BIOGL	12.0048	NA	50065.9	AFVHWYVGEGMEEGEFGEAR;AYHEQLTVAEITNSCFEPANQLVK;DVNAAIATIK;DVNAAIATIKTK;EDAANNYAR;EDLAALEK;GDVVPKDVNAAIATIK;NLDIERPTYTNLNR;QLFHPEQLITAKEDAANNYAR;RNLDIERPTYTNLNR;TIGGGDDSFNTFFSETGSGK;TIQFVDWCPTGFK;VGINYQPPTVVPGGDLAK;VGINYQPPTVVPGGDLAKVQR;VVMLDLEPTVIDEVR	1;1;0;0;0;0;0;0;1;0;0;0;0;0;1	4	11	0.388	33074;33077;33073;33079;33075;35183;35185;12918;12911;12916;12949;12950;12920;12945;19132;19136;13089;13128;10080;10076;10075;10083;10072;26430;26431;26428;27797;27796;27821;27800;27822;27792;27824;27823;27799;33675;33666;33790;29718;31290;26310;26313;26311;26308;29146;29152;29151;32531;32532;32538;28161	-	Tubulin alpha chain OS=Biomphalaria glabrata OX=6526 GN=106059833 PE=3 SV=1	6.13813e+06	279006
12_43	tr|A0A076FIR9|A0A076FIR9_PATCE	6.56533	NA	44361.7	AVLVDLEPGTMDSVR;EVDEQMLNVQNK;EVDEQMLNVQNKNSSYFVEWIPNNVK;FPGQLNADLR;FPGQLNADLRK;FWEVISDEHGIDPTGTYHGDSDLQLER;GHYTEGAELVDSVLDVVR;GHYTEGAELVDSVLDVVRK;IMNTFSVVPSPK;INVYYNEATGGK;INVYYNEATGGKYVPR;ISEQFTAMFR;LHFFMPGFAPLTSR;LTTPTYGDLNHLVSATMSGVTTCLR;MSMKEVDEQMLNVQNK;NSSYFVEWIPNNVK;SGPFGQIFRPDNFVFGQSGAGNNWCK;SGPFGQIFRPDNFVFGQSGAGNNWSK;TAVCDIPPR;TLKLTTPTYGDLNHLVSATMSGVTTCLR;YLTVAAMFR	0;0;0;0;0;0;0;0;0;0;0;0;0;0;0;0;1;1;0;0;0	2	9	0.5327	26352;26535;26538;24467;24468;24125;24144;24465;24466;24124;36051;36083;36048;36085;36055;36079;16102;16099;16104;16100;16101;16129;16096;19508;19536;19500;19507;19531;19538;19501;19539;19540;19502;19505;36025;36031;36032;36036;36033;36043;36035;36020;36037;36022;36038;30730;30736;30727;30724;30725;30728;30731;30735;30737;30732;30734;30738;30726;30721;30720;30729;31797;21491;21500;21492;21495;210…	-	Tubulin beta chain (Fragment) OS=Patella caerulea OX=87958 PE=2 SV=1	6.0815e+06	276432
2_50	tr|A8CKC8|A8CKC8_9CAEN	11.9149	NA	50293.6	AFVHWYVGEGMEEGEFSEAR;AFVHWYVGEGMEEGEFSEAREDLAALEK;AVCMLSNTTAIAEAWAR;AVFDDLEPTVVDEIR;AVFNDLEPTVVDEIR;AVFPDLEPTVVDEIR;AVFRDLEPTVVDEIR;DVNAAIATIK;DVNAAIATIKTK;EDLAALEK;FDGALNVDLTEFQTNLVPYPR;GDVVPKDVNAAIATIK;GHYTIGK;IHFPLATYAPVISAEK;LADQCTGLQGFLIFHSFGGGTGSGFTSLLMER;LIGQIVSSITASLR;TIQFVDWCPTGFK;VGINYQPPTVVPGGDLAK;VGINYQPPTVVPGGDLAKVQR;YMACCMLYR	0;0;0;1;1;1;1;0;0;0;0;0;0;0;0;0;0;0;0;0	4	7	0.4656	33239;33258;33275;33246;33269;33265;33157;33271;33277;33279;33240;33245;33155;33244;33266;33236;33270;33242;33262;33253;33261;33154;33267;33249;33156;33268;33152;33237;33238;33260;33251;33259;33274;33280;33257;33263;33273;33256;36194;36195;29603;29790;29808;29791;29813;29810;29814;27771;27772;27739;27769;27464;28367;28366;12918;12911;12916;12949;12950;12920;12945;19132;19136;10080;10076;10075;100…	-	Tubulin alpha chain OS=Tritia obsoleta OX=1934733 GN=tubA PE=2 SV=1	5.8311e+06	265050
76_1	tr|A0A210Q1Q2|A0A210Q1Q2_MIZYE	32.9807	NA	49075.1	DFLLKPELLR;FMQDPMEVYVDDDSK;GLAITFVSDENDAK;GTYVSIHSSGFR;IAVFFGGMSIK;LTLHGLQQHYVK;NCPHIVVGTPGR;QVMMFSATLSK;VLNDVQER	1;1;1;1;1;1;1;1;1	9	12	0.2453	19108;29436;24801;20805;20807;17170;23924;23923;20705;20706;19917;11956	-	RNA helicase OS=Mizuhopecten yessoensis OX=6573 GN=KP79_PYT04854 PE=4 SV=1	5.70216e+06	228086
61_2	tr|A0A194AJS2|A0A194AJS2_PINFU	6.21422	NA	28492.7	DFTVSAMHGDMDQK;DFTVSAMHGDMDQKER;DIEQFYNTQIEEMPMNVADLI;EELTLEGIR;GIDVQQVSLVINYDLPANR;GVAINFVTQDDVR;QFYIQVEREEWK;VLITTDLLAR	0;0;1;0;0;1;0;0	2	4	0.4132	26450;29821;29820;30023;30022;34273;34272;34274;13957;32019;32018;23822;26935;15653;15655	-	Putative eukaryotic initiation factor 4A-II OS=Pinctada fucata OX=50426 PE=4 SV=1	5.64412e+06	434163
129_1	tr|K4PX65|K4PX65_ANABR	8.99179	NA	15978.4	ISAAEFGK;LGDVSQGMANDK;PSVQGAAAQLTADVK	1;1;1	3	3	0.2381	8628;19281;24322	-	Hb1 hemoglobin OS=Anadara broughtonii OX=148819 GN=hb1 PE=2 SV=1	5.60915e+06	560915
12_7	tr|A0A0L8GSW9|A0A0L8GSW9_OCTBM	6.56533	NA	49085.6	EAENCDCLQGFQLTHSLGGGTGSGMGTLILSK;FPGQLNADLR;FPGQLNADLRK;MMNTFSVVPSPK	1;0;0;1	2	5	0.1253	36336;36339;36307;16102;16099;16104;16100;16101;16129;16096;19508;19536;19500;19507;19531;19538;19501;19539;19540;19502;19505;21929;21930	-	Tubulin beta chain OS=Octopus bimaculoides OX=37653 GN=OCBIM_22029114mg PE=3 SV=1	5.17228e+06	258614
117_1	tr|V3ZPK5|V3ZPK5_LOTGI	3.97002	NA	57550.2	LFGDLAPLR	1	1	1	0.0177	12638	-	PPM-type phosphatase domain-containing protein OS=Lottia gigantea OX=225164 GN=LOTGIDRAFT_184585 PE=4 SV=1	5154745	177750
61_3	tr|A0A6J8F0B5|A0A6J8F0B5_MYTCO	10.361	NA	57253.7	DFTVSAMHGDMDQK;DFTVSAMHGDMDQKER;DVIAQAQSGTGK;EELTLEGIR;GIDVQQVSLVINYDLPANR;GIYAYGFEKPSAIQQR;GRDVIAQAQSGTGK;QFYIQVEREEWK;VLITTDLLAR	0;0;1;0;0;1;1;0;0	3	6	0.1893	26450;29821;29820;30023;30022;17283;17309;13957;32019;32018;29209;29188;29221;22729;26935;15653;15655	-	RNA helicase OS=Mytilus coruscus OX=42192 GN=MCOR_57261 PE=3 SV=1	5.12919e+06	165458
8_1	tr|K1QPP2|K1QPP2_CRAGI	5.1062	NA	52514.8	EHILLAK;TTLTAAITK	1;1	2	2	0.0337	8649;10790	-	Elongation factor Tu, mitochondrial OS=Crassostrea gigas OX=29159 GN=CGI_10009719 PE=3 SV=1	4.90893e+06	153404
157_1	tr|V4ACN7|V4ACN7_LOTGI	3.97002	NA	51085.2	IFEEPEDPTNR	1	1	1	0.0247	21767	-	Serine/threonine-protein phosphatase 2A 55 kDa regulatory subunit B OS=Lottia gigantea OX=225164 GN=LOTGIDRAFT_191583 PE=3 SV=1	4.61908e+06	177657
24_2	tr|K1R3E4|K1R3E4_CRAGI	3.97002	NA	51501	ALDTMNFDTIK;NLDDNIDDER	1;0	1	1	0.0455	20158;18397	tr|K1RJH5|K1RJH5_CRAGI;tr|A0A210QYT3|A0A210QYT3_MIZYE	Polyadenylate-binding protein OS=Crassostrea gigas OX=29159 GN=CGI_10009395 PE=3 SV=1	4.40702e+06	157393
67_1	tr|A0A0D5BG95|A0A0D5BG95_ANABR	7.94003	NA	19996.7	QNYHVESEAGINK;SVNQALLDLHK	1;1	2	4	0.1395	24967;24636;18943;18942	-	Ferritin OS=Anadara broughtonii OX=148819 GN=Fer PE=3 SV=1	4.37626e+06	364688
152_1	tr|K1S151|K1S151_CRAGI	2.65189	NA	50009.2	SPFLYPLYGLGELPQGFAR	1	1	1	0.043	32099	-	Rab GDP dissociation inhibitor OS=Crassostrea gigas OX=29159 GN=CGI_10028701 PE=3 SV=1	4.20725e+06	140242
69_1	tr|A0A2C9JYN9|A0A2C9JYN9_BIOGL	3.97002	NA	39987.6	IGSGYDNVDVK	1	1	1	0.0302	17080	tr|A0A6J8CU27|A0A6J8CU27_MYTCO;tr|K1R057|K1R057_CRAGI;tr|A0A6J8CUC9|A0A6J8CUC9_MYTCO;tr|A0A2C9JYP2|A0A2C9JYP2_BIOGL;tr|A0A2C9JYP7|A0A2C9JYP7_BIOGL;tr|A0A2C9JYP3|A0A2C9JYP3_BIOGL;tr|A0A0B7ARG2|A0A0B7ARG2_9EUPU;tr|A0A2T7PCA8|A0A2T7PCA8_POMCA;tr|A0A0B7ANH1|A0A0B7ANH1_9EUPU;tr|A0A3S1BNY8|A0A3S1BNY8_ELYCH	Uncharacterized protein OS=Biomphalaria glabrata OX=6526 GN=106073254 PE=3 SV=1	4.09517e+06	195008
2_55	tr|V4A2S7|V4A2S7_LOTGI	2.59532	NA	50064.5	AFVHWYVGEGMEEGEFSEAR;AFVHWYVGEGMEEGEFSEAREDLAALEK;AVCMLSNTTAIAEAWAR;AVMVDLEPTVVDEVR;DVNAAIATIK;DVNAAIATIKTK;EDAANNYAR;EDLAALEK;FDGALNVDLTEFQTNLVPYPR;GDVVPKDVNAAIATIK;GHYTIGK;IHFPLATYAPVISAEK;LADQCTGLQGFLIFHSFGGGTGSGFTSLLMER;LIGQIVSSITASLR;NLDIERPTYTNLNR;QLFHPEQLITGK;QLFHPEQLITGKEDAANNYAR;RNLDIERPTYTNLNR;TIGGGDDSFNTFFSETGAGK;TIQFVDWCPTGFK;VGINYQPPTVVPGGDLAK;VGINYQPPTVVPGGDLAKVQR;YMACCMLYR	0;0;0;1;0;0;0;0;0;0;0;0;0;0;0;0;0;0;0;0;0;0;0	1	1	0.5933	33239;33258;33275;33246;33269;33265;33157;33271;33277;33279;33240;33245;33155;33244;33266;33236;33270;33242;33262;33253;33261;33154;33267;33249;33156;33268;33152;33237;33238;33260;33251;33259;33274;33280;33257;33263;33273;33256;36194;36195;29603;29790;29808;29791;29813;29810;29814;27284;12918;12911;12916;12949;12950;12920;12945;19132;19136;13089;13128;10080;10076;10075;10083;10072;33646;33648;336…	-	Tubulin alpha chain OS=Lottia gigantea OX=225164 GN=LOTGIDRAFT_201713 PE=3 SV=1	4.01983e+06	182719
7_2	tr|A0A210Q8B3|A0A210Q8B3_MIZYE	10.5919	NA	52094.8	AISGVQTVR;GTIAEGAPIIPISAQLK;NEILMVNIGSLSTGGR;QATINIGTIGHVAHGK;SFDVNKPGSEVDDLK;SFDVNKPGSEVDDLKGGVAGGSILK	0;1;1;0;0;1	3	3	0.1733	11023;27204;27175;26516;26517;26851;34059	-	Protein-synthesizing GTPase OS=Mizuhopecten yessoensis OX=6573 GN=KP79_PYT07802 PE=4 SV=1	3.54915e+06	131450
2_4	tr|G0YGJ3|G0YGJ3_MYTED	2.2442	NA	10814.2	AVFVDLEPTVVDWVR;QLFHPEQLITGK;TIGGGDDSFNTFFSETGAGK	1;0;0	1	1	0.4646	28174;23270;23272;23284;23275;22865;23271;23278;23277;23281;22864;22863;23314;31177;31179;31158;31157;31156	-	Alpha tubulin (Fragment) OS=Mytilus edulis OX=6550 PE=2 SV=1	3.36251e+06	1.12084e+06
2_45	sp|Q06331|TBA_ENTDO	7.94003	NA	50161.7	AFVHWYVGEGMEEGEFSEAR;AFVHWYVGEGMEEGEFSEAREDLAALEK;AVFVDLEPTVVDEIR;DVNAAIATIK;DVNAAIATIKTK;EDAANNYAR;EDLAALEK;FDGALNVDLTEFQTNLVPYPR;GDVVPKDVNAAIATIK;GHYTIGK;LISQVVSSITASLR;NLDIERPSYTNLNR;QLFHPEQLITGK;QLFHPEQLITGKEDAANNYAR;RNLDIERPSYTNLNR;VGINYQPPTVVPGGDLAK;VGINYQPPTVVPGGDLAKVQR;YMACCMLYR	0;0;1;0;0;0;0;0;0;0;1;0;0;0;0;0;0;0	2	26	0.3747	33239;33258;33275;33246;33269;33265;33157;33271;33277;33279;33240;33245;33155;33244;33266;33236;33270;33242;33262;33253;33261;33154;33267;33249;33156;33268;33152;33237;33238;33260;33251;33259;33274;33280;33257;33263;33273;33256;36194;36195;27507;27518;27506;27511;27522;27520;27500;27515;27505;27525;27516;27517;27524;27519;27521;27523;27514;27508;27513;27510;12918;12911;12916;12949;12950;12920;129…	-	Tubulin alpha chain OS=Enteroctopus dofleini OX=267067 PE=2 SV=1	3.34329e+06	151968
60_1	tr|A0A6P7TGL8|A0A6P7TGL8_OCTVU	4.72773	NA	55434.7	HHEGFTNWPSK;IAPIFEER	1;1	2	2	0.0398	21594;12006	tr|A0A210PFL4|A0A210PFL4_MIZYE	alpha-L-fucosidase-like OS=Octopus vulgaris OX=6645 GN=LOC115223076 PE=4 SV=1	3.22651e+06	146660
12_11	tr|C0Z411|C0Z411_AEQOP	6.6219	NA	15063.3	AVLVDLEPGTMDSVR;ESESCDCLQGFQLTHSLGGGTGSGMGTLLISK;FWEVISDEHGIDLTGTYHGDSDLQLER;GHYTEGAELVDSVLDVVR;GHYTEGAELVDSVLDVVRK;INVYYNEATGGK;INVYYNEATGGKYVPR;SGPFGQIFRPDNFVFGQSGAGNNWAK	0;1;1;0;0;0;0;0	2	4	0.9643	26352;26535;26538;36315;36074;36069;36071;30730;30736;30727;30724;30725;30728;30731;30735;30737;30732;30734;30738;30726;30721;30720;30729;31797;21220;21223;21219;21224;21226;21227;21222;21225;29363;29364;29378;35351;35352;35344;35346;35345;35347;35343;35348	-	Tubulin beta chain (Fragment) OS=Aequipecten opercularis OX=100776 GN=tubb2 PE=3 SV=1	2.96795e+06	593590
2_35	tr|A0A6J8AU27|A0A6J8AU27_MYTCO	6.56533	NA	45435.2	AVFVDLEPTVVDEVR;AVFVDLEPTVVDEVRTGTYR;AYHEQLSVAEITNAVFEPANQMVK;EDAANNYAR;FDGALNVDLTEFQTNLVPYPR;GHYTIGK;IHFPLATYAPVISAEK;LADQCTGLQGFLIFHSFGGGTGSGFTSLLMER;LIGQIVSSITASLR;NLDIERPTYTNLNR;QLFYPEQLITGK;QLFYPEQLITGKEDAANNYAR;RNLDIERPTYTNLNR;TIGGGDDSFNTFFSETGAGK	0;0;0;0;0;0;0;0;0;0;1;1;0;0	2	9	0.4645	27301;27299;27315;27300;27296;27306;27314;27304;27298;27305;27294;27313;27308;27292;27285;27320;27318;27317;27316;27295;27287;27307;32819;34835;34840;13089;13128;33646;33648;33651;33649;33647;33644;33650;33645;7514;7520;28339;28337;28341;28335;28330;28328;28334;28332;28333;36400;24358;24355;24365;24371;24364;24357;24374;24360;24372;24370;24362;24369;27797;27796;27821;27800;27822;27792;27824;27823…	-	Tubulin alpha chain OS=Mytilus coruscus OX=42192 GN=MCOR_11630 PE=3 SV=1	2.82367e+06	156871
12_40	tr|A0A210R050|A0A210R050_MIZYE	11.4048	NA	55966.9	AVLVDLEPGTMDSVR;EIVHIQAGQCGNQIGAK;FPGQLNSDLR;FPGQLNSDLRK;FWEVISDEHGIDPTGTYHGDSDLQLER;GHYTEGAELVDSVLDVVR;GHYTEGAELVDSVLDVVRK;IMNTFSIVPSPK;INVYYNEATGGK;INVYYNEATGGKYVPR;LHFFMPGFAPLTSR;LTTPTYGDLNHLVSATMSGVTTCLR;MREIVHIQAGQCGNQIGAK;NSSYFVEWIPNNVK;REIVHIQAGQCGNQIGAK;SGPFGQIFRPDNFVFGQSGAGNNWAK;TAVCDIPPR;TLKLTTPTYGDLNHLVSATMSGVTTCLR;VSEQFTAMFR;YLTVAAMFR	0;1;0;0;0;0;0;1;0;0;0;0;1;0;1;0;0;0;0;0	4	6	0.4589	26352;26535;26538;29119;29134;29132;16532;19935;36025;36031;36032;36036;36033;36043;36035;36020;36037;36022;36038;30730;30736;30727;30724;30725;30728;30731;30735;30737;30732;30734;30738;30726;30721;30720;30729;31797;21839;21220;21223;21219;21224;21226;21227;21222;21225;29363;29364;29378;26563;26728;26727;26729;26725;26562;34949;34848;34958;34959;34955;34947;34957;34849;32110;27434;27429;27442;274…	-	Tubulin beta chain OS=Mizuhopecten yessoensis OX=6573 GN=KP79_PYT08331 PE=3 SV=1	2.79563e+06	121549
102_1	tr|A0A0L8HWY6|A0A0L8HWY6_OCTBM	9.16065	NA	36778.7	GYGFVSFVNK;HFHIFVGDLSPDIETHQLR;VNWATSPSNQPK	1;1;1	3	5	0.125	15732;15733;32799;32798;21228	tr|A0A0L8HWX0|A0A0L8HWX0_OCTBM;tr|A0A0L8HWV2|A0A0L8HWV2_OCTBM;tr|A0A0L8HWT1|A0A0L8HWT1_OCTBM;tr|A0A6P7TF27|A0A6P7TF27_OCTVU;tr|A0A6P7TGV0|A0A6P7TGV0_OCTVU;tr|A0A0L8HY24|A0A0L8HY24_OCTBM;tr|A0A0L8HY21|A0A0L8HY21_OCTBM	Uncharacterized protein OS=Octopus bimaculoides OX=37653 GN=OCBIM_22003744mg PE=4 SV=1	2.78129e+06	231774
46_1	tr|A0A210QIC5|A0A210QIC5_MIZYE	8.911	NA	165429	ELKDFYQQWNK;TSDVVGNIR;VGHGSLDMYILNPVTDSK	1;1;1	3	4	0.0253	25128;11668;30750;30751	-	Microtubule-associated protein futsch OS=Mizuhopecten yessoensis OX=6573 GN=KP79_PYT14794 PE=4 SV=1	2.77058e+06	40743.8
50_1	tr|A0A210Q521|A0A210Q521_MIZYE	25.2784	NA	47167.3	ADTLDPALLRPGR;AVAHHTTAAFIR;EAVELPLTHFDLYK;ENAPAIIFIDEIDAIATK;FDAQTGADR;ILLELLNQMDGFDQTVNVK;KDETEHEFYK;MNLSEEVDLEDYVARPDK	1;1;1;1;1;1;1;1	8	9	0.271	22890;20437;20436;27156;30595;12138;32519;21161;32180	-	26S protease regulatory subunit 6B OS=Mizuhopecten yessoensis OX=6573 GN=KP79_PYT10171 PE=3 SV=1	2.76455e+06	125662
12_30	tr|A0A161F857|A0A161F857_9CAEN	3.97002	NA	38269.5	EVDEQMLNVQNK;EVDEQMLNVQNKNSSYFVEWIPNNVK;FPGQLNADLR;FPGQLNADLRK;GHYTEGAELVDSVLDVVR;GHYTEGAELVDSVLDVVRK;IMNTFSVVPSPK;LHFFMPGFAPLTSR;LTTPTYGDLNHLVSATMSGVTTCLR;MSMKEVDEQMLNVQNK;NFVFGQSGAGNNWAK;NSSYFVEWIPNNVK;TAVCDIPPR;TLKLTTPTYGDLNHLVSATMSGVTTCLR;VSEQFTAMFR;YLTVAAMFR	0;0;0;0;0;0;0;0;0;0;1;0;0;0;0;0	1	4	0.4604	24467;24468;24125;24144;24465;24466;24124;36051;36083;36048;36085;36055;36079;16102;16099;16104;16100;16101;16129;16096;19508;19536;19500;19507;19531;19538;19501;19539;19540;19502;19505;30730;30736;30727;30724;30725;30728;30731;30735;30737;30732;30734;30738;30726;30721;30720;30729;31797;21491;21500;21492;21495;21035;21063;21498;21494;21516;21517;21497;21493;21502;21033;21032;21490;26563;26728;267…	-	Tubulin beta chain (Fragment) OS=Echinolittorina malaccana OX=1496259 PE=2 SV=1	2.73442e+06	160848
2_16	tr|A0A6J8B1E5|A0A6J8B1E5_MYTCO	10.1842	NA	50059.6	AVCMLSNTTAIAEAWAR;EDAANNYAR;FDGALNVDLNEFQTNLVPYPR;QLYHPEQLITGK;QLYHPEQLITGKEDAANNYAR;RECISLHVGQAGVQMGNACWELYCMEHGIQPDGQMPSDK	0;0;0;1;1;1	3	28	0.2188	29603;29790;29808;29791;29813;29810;29814;13089;13128;33758;33759;33757;23677;23647;23650;23228;23646;23652;23648;23263;23675;23230;23643;23642;23219;33812;33820;33683;33814;33681;33808;33809;33692;33813;33811;33810;33693;33686;33682;36861	-	Tubulin alpha chain OS=Mytilus coruscus OX=42192 GN=MCOR_13961 PE=3 SV=1	2.55208e+06	116004
12_6	tr|G3ET67|G3ET67_9BIVA	6.56533	NA	33421.3	FPGQLNSDLR;FPGQLNSDLRK;INVYYNEATGGRYVPR;LHFFMMGFAPLTSR	0;0;1;1	2	2	0.1358	16532;19935;29674;26934	-	Tubulin beta chain (Fragment) OS=Malletia abyssorum OX=297445 GN=BTUB PE=3 SV=1	2.54489e+06	169659
13_4	tr|E7CZF9|E7CZF9_9BIVA	18.4754	NA	46135	AHGGYSVFAGVGER;FLSQPFQVAEVFTGSEGK;GISELGIYPAVDPLDSNSR;IINVIGEPIDER;IPSAVGYQPTLATDMGTMQER;LILEVAQHLGENTVR;TVLIMELINNVAK;VALTGLTVAEYFR;VISLTDNTSK;VSLVYGQMNEPPGAR;VVDLLAPYAK;YAAIHAEAPAFVEMSVEQEILETGIK	0;0;1;1;0;1;0;0;1;0;0;1	5	5	0.4356	23147;30826;31122;22285;32974;27374;24674;23989;14515;26697;14879;35578	-	ATP synthase subunit beta (Fragment) OS=Anadara sp. KJP-2011 OX=944639 PE=2 SV=1	2.54059e+06	94096
1_3	tr|E7CZG3|E7CZG3_9BIVA	3.97002	NA	45278.6	IGGIGTVPVGR;SGDAAIIDLVPQKPMVVEAFSDYQPLGR;STTTGHLIYK	0;1;0	1	1	0.1192	13137;35955;15832;15831	-	Elongation factor 1-alpha (Fragment) OS=Anadara sp. KJP-2011 OX=944639 PE=2 SV=1	2.47562e+06	112528
94_1	tr|A0A346QRL1|A0A346QRL1_HALFU	7.94003	NA	47308.8	ELDTFSINPGK;YVSEIESDHDEFFR	1;1	2	3	0.0594	18465;28505;28506	-	Phosphotransferase (Fragment) OS=Haliotis fulgens OX=6456 PE=2 SV=1	2.36197e+06	90845
9_1	tr|Q8I9P5|Q8I9P5_BIOGL	10.5919	NA	42889.1	ESTLHLVLR;TITLEVEPSDTIENVK;TLSDYNIQK	1;1;1	3	4	0.0892	14182;14180;28703;14614	tr|A0A0B7A347|A0A0B7A347_9EUPU;tr|A0A0B6ZPB7|A0A0B6ZPB7_9EUPU;tr|A0A0B6ZMS1|A0A0B6ZMS1_9EUPU;tr|G9FRU1|G9FRU1_PINFU;tr|A0A077H3L5|A0A077H3L5_MYTTR;tr|A0A345S6Z9|A0A345S6Z9_CEPNE;tr|Q9BH32|Q9BH32_BIOGL;tr|A0A3S0ZTK1|A0A3S0ZTK1_ELYCH;tr|A0A6J7ZXH7|A0A6J7ZXH7_MYTCO;tr|A0A6J7ZZB5|A0A6J7ZZB5_MYTCO;tr|J7FBH7|J7FBH7_CRAGI;tr|A0A0L8I871|A0A0L8I871_OCTBM;tr|A0A6P7S7G1|A0A6P7S7G1_OCTVU;tr|A0A6J8CLN2|A0A6J8…	Poly-ubiquitin OS=Biomphalaria glabrata OX=6526 PE=4 SV=1	2.26536e+06	64724.7
36_4	tr|A0A6J8DD92|A0A6J8DD92_MYTCO	6.89864	NA	44819.8	EGEFSVVR;FKEGEFSVVR;KTVAMHEVFLQR;LGEGEGTMTK;LGEGEGTMTKEEFTK;MKQELEAEYLATFK;QELEAEYLATFK;TVAMHEVFLQR	1;1;0;0;0;0;0;0	2	2	0.1308	10842;17887;24705;13077;27124;26961;27756;24018;24017;21773;21772;21287	tr|A0A210PMN3|A0A210PMN3_MIZYE	SNX5_6_32 OS=Mytilus coruscus OX=42192 GN=MCOR_38779 PE=3 SV=1	2.06529e+06	82611.6
2_1	tr|B1AAL4|B1AAL4_OCTBM	2.09679	NA	6086.64	AFVHWYVGEGMEEGELSEAR;EDLAALEK	1;0	1	1	0.5283	33040;10080;10076;10075;10083;10072	-	Alpha-tubulin transcript variant 3 (Fragment) OS=Octopus bimaculoides OX=37653 PE=2 SV=1	1.84274e+06	614247
2_12	tr|A0A6P7TX30|A0A6P7TX30_OCTVU	7.94003	NA	49955.7	AIFVDLEPSIIDEIR;AVCMVNNTTAIAEAWAR;EDAANNYAR;EDLAALEK;FDGSLNVDLTEFQTNLVPYPR	1;1;0;0;0	2	4	0.1566	27967;29765;29776;29763;13089;13128;10080;10076;10075;10083;10072;33768;33763;33766;33764;33774;33762	-	tubulin alpha-1C chain-like OS=Octopus vulgaris OX=6645 GN=LOC115230227 PE=4 SV=1	1.77128e+06	80512.9
12_4	sp|P18699|TBB_LYMST	2.59532	NA	12809.8	ISEQFTAMFR;SYFVEWIPNNVK;TAVCDIPPR	0;1;0	1	1	0.2793	19161;19163;19173;19165;19155;19172;19151;19184;19158;19153;18700;18707;19180;19162;19175;19164;19176;19174;19159;19169;18701;19148;19160;19167;19152;19147;19170;19154;19150;19217;19179;18703;25101;13198;13204;13203;13209;13199;13210;13202;13200;13201;13211	-	Tubulin beta chain (Fragment) OS=Lymnaea stagnalis OX=6523 PE=2 SV=1	1.73535e+06	433836
2_37	tr|A0A0L8HMX4|A0A0L8HMX4_OCTBM	3.97002	NA	46449.9	AFVHWYVGEGMEEGEFSEAR;AFVHWYVGEGMEEGEFSEAREDLAALEK;AVCMLSNTTAIAEAWAR;AVFVDLEPTVVDEVR;DVNAAIATIK;DVNAAIATIKTK;EDAANNYAR;EDLAALEK;FDGALNVDLTEFQTNLVPYPR;GDVVPKDVNAAIATIK;GHYTIGK;GHYTIGKEIVDLVIDR;QLFHPEQLITGK;QLFHPEQLITGKEDAANNYAR;YMACCMLYR	0;0;0;0;0;0;0;0;0;0;0;1;0;0;0	1	7	0.3494	33239;33258;33275;33246;33269;33265;33157;33271;33277;33279;33240;33245;33155;33244;33266;33236;33270;33242;33262;33253;33261;33154;33267;33249;33156;33268;33152;33237;33238;33260;33251;33259;33274;33280;33257;33263;33273;33256;36194;36195;29603;29790;29808;29791;29813;29810;29814;27301;27299;27315;27300;27296;27306;27314;27304;27298;27305;27294;27313;27308;27292;27285;27320;27318;27317;27316;272…	tr|A0A6P7SUZ8|A0A6P7SUZ8_OCTVU;tr|A0A0L8HPC5|A0A0L8HPC5_OCTBM	Tubulin alpha chain OS=Octopus bimaculoides OX=37653 GN=OCBIM_22010924mg PE=3 SV=1	1.72162e+06	74853.1
48_1	tr|A0A0L8HPG3|A0A0L8HPG3_OCTBM	2.16558	NA	51130.9	HYIAIMAAGR	1	1	1	0.0228	15273	tr|A0A6P7T734|A0A6P7T734_OCTVU;tr|A0A6P7T892|A0A6P7T892_OCTVU;tr|A0A4Y5NGZ9|A0A4Y5NGZ9_HALDI;tr|A0A0L8HPI4|A0A0L8HPI4_OCTBM;tr|A0A0L8HPQ6|A0A0L8HPQ6_OCTBM	Uncharacterized protein OS=Octopus bimaculoides OX=37653 GN=OCBIM_22009760mg PE=3 SV=1	1.71888e+06	68755.3
23_1	tr|A0A2T7P573|A0A2T7P573_POMCA	13.1307	NA	49017.9	GEFGGFGSVSGK;IGEEQSAEDAEDGPPELLFIHGGHTAK;LHVWDLSK;TPSSDVLVFDYTK	1;1;1;1	4	4	0.1379	16036;35526;12539;24641	tr|A0A6J8ATP0|A0A6J8ATP0_MYTCO;tr|A0A210PT87|A0A210PT87_MIZYE	WD_REPEATS_REGION domain-containing protein OS=Pomacea canaliculata OX=400727 GN=C0Q70_11134 PE=4 SV=1	1.63952e+06	102470
12_33	tr|K1PN21|K1PN21_CRAGI	2.59532	NA	50010	ALTVPELTQQMFDSK;EIVHLQTGQCGNQIGAK;EVDEQMLNVQNK;EVDEQMLNVQNKNSSYFVEWIPNNVK;FPGQLNADLR;FPGQLNADLRK;FWEVISDEHGIDPTGTYHGDSDLQLER;GHYTEGAELVDSVLDVVR;GHYTEGAELVDSVLDVVRK;IMNTFSVVPSPK;INVYYNEATGGK;INVYYNEATGGKYVPR;ISEQFTAMFR;LHFFMPGFAPLTSR;MSMKEVDEQMLNVQNK;NSSYFVEWIPNNVK;SGPFGQIFRPDNFVFGQSGAGNNWAK;YLTVAAIFR	0;1;0;0;0;0;0;0;0;0;0;0;0;0;0;0;0;0	1	4	0.4629	27877;27892;27879;27876;27873;27874;29490;29472;29489;29488;24467;24468;24125;24144;24465;24466;24124;36051;36083;36048;36085;36055;36079;16102;16099;16104;16100;16101;16129;16096;19508;19536;19500;19507;19531;19538;19501;19539;19540;19502;19505;36025;36031;36032;36036;36033;36043;36035;36020;36037;36022;36038;30730;30736;30727;30724;30725;30728;30731;30735;30737;30732;30734;30738;30726;30721;307…	-	Tubulin beta chain OS=Crassostrea gigas OX=29159 GN=CGI_10010163 PE=3 SV=1	1.63338e+06	77780.2
39_1	tr|A0A0L8GKA5|A0A0L8GKA5_OCTBM	10.5353	NA	131676	EVFFELNGQLR;HIEVQILGDK;LQVEHTVTEEVTGVDLVQSQIK	1;1;1	3	3	0.036	21915;16695;33922	tr|A0A6P7TN41|A0A6P7TN41_OCTVU	Pyruvate carboxylase OS=Octopus bimaculoides OX=37653 GN=OCBIM_22032266mg PE=4 SV=1	1.62875e+06	22010.2
12_12	tr|A0A433T799|A0A433T799_ELYCH	6.56533	NA	49864.9	AITVPELTQQMFDAK;EVDEQMLNVQNK;FPGQLNSDLR;FPGQLNSDLRK;FWEVMSDEHGIDPTGTYHGDSDLQLER;LHFFIPGFAPLTSR;MSTKEVDEQMLNVQNK;TAICDIPPR	0;0;0;0;1;0;0;1	2	2	0.2067	27611;27615;27370;27612;27614;27609;27613;27619;27620;27608;24467;24468;24125;24144;24465;24466;24124;16532;19935;36076;26369;26368;30167;13493	-	Uncharacterized protein OS=Elysia chlorotica OX=188477 GN=EGW08_014823 PE=3 SV=1	1.61722e+06	77010.6
7_1	tr|A0A6J8B6U1|A0A6J8B6U1_MYTCO	5.52394	NA	51502.5	AISGVQTVR;EQYEQILAFVK;LTPLTQEVISR;QATINIGTIGHVAHGK;SFDVNKPGSEVDDLK	0;1;1;0;0	2	2	0.1311	11023;22302;19439;26516;26517;26851	-	Protein-synthesizing GTPase OS=Mytilus coruscus OX=42192 GN=MCOR_15699 PE=4 SV=1	1.49654e+06	55427.4
2_3	tr|V3ZTB1|V3ZTB1_LOTGI	2.92862	NA	50911	AVFVDLEPTVIDEIR;EDLAALEK	1;0	1	1	0.0507	27726;10080;10076;10075;10083;10072	-	Tubulin alpha chain OS=Lottia gigantea OX=225164 GN=LOTGIDRAFT_179477 PE=3 SV=1	1.4154e+06	61539.1
12_21	tr|V4BLC8|V4BLC8_LOTGI	11.5751	NA	49963.1	FPGQLNADLR;FPGQLNADLRK;FWEVISDEHGIDPTGTYHGDSDLQLER;INVYYNEVTGGR;INVYYNEVTGGRYVPR;ISEQFTAMFR;MSATFIGNTTAIQELFK;MSATFIGNTTAIQELFKR;NSSYFVEWIPNNVK;TAVCDIPPR	0;0;0;1;1;0;1;1;0;0	4	7	0.236	16102;16099;16104;16100;16101;16129;16096;19508;19536;19500;19507;19531;19538;19501;19539;19540;19502;19505;36025;36031;36032;36036;36033;36043;36035;36020;36037;36022;36038;22664;30049;19161;19163;19173;19165;19155;19172;19151;19184;19158;19153;18700;18707;19180;19162;19175;19164;19176;19174;19159;19169;18701;19148;19160;19167;19152;19147;19170;19154;19150;19217;19179;18703;29690;29884;31325;314…	-	Tubulin beta chain OS=Lottia gigantea OX=225164 GN=LOTGIDRAFT_218820 PE=3 SV=1	1.34702e+06	64143.7
36_3	tr|A0A2C9JWV1|A0A2C9JWV1_BIOGL	2.92862	NA	28542.4	DVDEFFESEK;KTVAMHEVFLQR;LGEGEGTMTK;LGEGEGTMTKEEFTK;MKQELEAEYLATFK;QELEAEYLATFK;TVAMHEVFLQR	1;0;0;0;0;0;0	1	1	0.2048	19113;24705;13077;27124;26961;27756;24018;24017;21773;21772;21287	-	PX domain-containing protein OS=Biomphalaria glabrata OX=6526 GN=106071220 PE=4 SV=1	1.29258e+06	76034.1
2_46	tr|A0A2C9KDS4|A0A2C9KDS4_BIOGL	6.89864	NA	46251.9	AFVHWYVGEGMEEGEFSEAR;AFVHWYVGEGMEEGEFSEAREDLAALEK;AVCMLSNTTAIAEAWAR;AVFVDLEPTVVDEVR;AYHEQLSVAEITNACFEPCNQMVK;DVNAAIATIK;DVNAAIATIKTK;EDAANNYAR;EDLAALEK;FDGALNVDLTEFQTNLVPYPR;GDVVPKDVNAAIATIK;GHYTIGK;IHFPLVTYAPVISAEK;LFHPEQLITGK;NLDIERPSYTNLNR;RNLDIERPSYTNLNR;TIQFVDWCPTGFK;VGINYQPPTVVPGGDLAK;VGINYQPPTVVPGGDLAKVQR	0;0;0;0;1;0;0;0;0;0;0;0;0;1;0;0;0;0;0	2	5	0.5168	33239;33258;33275;33246;33269;33265;33157;33271;33277;33279;33240;33245;33155;33244;33266;33236;33270;33242;33262;33253;33261;33154;33267;33249;33156;33268;33152;33237;33238;33260;33251;33259;33274;33280;33257;33263;33273;33256;36194;36195;29603;29790;29808;29791;29813;29810;29814;27301;27299;27315;27300;27296;27306;27314;27304;27298;27305;27294;27313;27308;27292;27285;27320;27318;27317;27316;272…	-	Tubulin alpha chain OS=Biomphalaria glabrata OX=6526 GN=106072281 PE=3 SV=1	1.27167e+06	57803.1
35_1	tr|A0A6J8DSZ4|A0A6J8DSZ4_MYTCO	3.97002	NA	50263.5	AVLLAGPPGTGK;GTEDIVAPHGIPLDLLDR;KTEVLMENFR;TEVLMENFR;TVSHVVIGLK	0;1;0;0;0	1	2	0.1096	14579;30455;30454;20105;20106;16769;13762	-	RuvB-like helicase OS=Mytilus coruscus OX=42192 GN=MCOR_44768 PE=3 SV=1	1.22877e+06	55853.3
2_51	tr|A0A2C9KEN8|A0A2C9KEN8_BIOGL	3.97002	NA	50079.6	AFVHWYVGEGMEEGEFSEAR;AFVHWYVGEGMEEGEFSEAREDLAALEK;AVCMLSNTTAIAEAWAR;DVNAAIATIK;DVNAAIATIKTK;EDAANNYAR;EDLAALEK;FDGALNVDLTEFQTNLVPYPR;GDVVPKDVNAAIATIK;IHFPLATYAPVISSEK;LADQCTGLQGFLIFHSFGGGTGSGFTSLLMER;LIGQIVSSITASLR;NLDIERPSYTNLNR;QLFHPEQLITGK;QLFHPEQLITGKEDAANNYAR;RNLDIERPSYTNLNR;TIGGGDDSFNTFFSETGSGK;TIQFVDWCPTGFK;VGINYQPPTVVPGGDLAK;VGINYQPPTVVPGGDLAKVQR;YMACCMLYR	0;0;0;0;0;0;0;0;0;1;0;0;0;0;0;0;0;0;0;0;0	1	3	0.5432	33239;33258;33275;33246;33269;33265;33157;33271;33277;33279;33240;33245;33155;33244;33266;33236;33270;33242;33262;33253;33261;33154;33267;33249;33156;33268;33152;33237;33238;33260;33251;33259;33274;33280;33257;33263;33273;33256;36194;36195;29603;29790;29808;29791;29813;29810;29814;12918;12911;12916;12949;12950;12920;12945;19132;19136;13089;13128;10080;10076;10075;10083;10072;33646;33648;33651;336…	-	Tubulin alpha chain OS=Biomphalaria glabrata OX=6526 GN=106069694 PE=3 SV=1	1.19548e+06	54339.9
12_38	tr|Q86D82|Q86D82_APLCA	6.89864	NA	50286	AVLVDLEPGTMDSVR;ESENCDCLQGFQLTHSLGGGTGSGMGTLLISK;EVDEQMLNVQNK;EVDEQMLNVQNKNSSYFVEWIPNNVK;FPGQLNADLR;FPGQLNADLRK;FWEVISDEHGIDPTGTYHGDTDLQLER;IMNTFSVVPSPK;INVYYNEATGGK;INVYYNEATGGKYVPR;ISEQFTAMFR;LHFFMPGFAPLTSR;LTTPTYGDLNHLVSATMSGVTTCLR;MSMKEVDEQMLNVQNK;NSSYFVEWIPNNVK;SGPFGQIFRPDNFVFGQSGAGNNWAK;TAVCDIPPR;TLKLTTPTYGDLNHLVSATMSGVTTCLR;YLTVAAIFR	0;1;0;0;0;0;1;0;0;0;0;0;0;0;0;0;0;0;0	2	5	0.5323	26352;26535;26538;36355;36356;24467;24468;24125;24144;24465;24466;24124;36051;36083;36048;36085;36055;36079;16102;16099;16104;16100;16101;16129;16096;19508;19536;19500;19507;19531;19538;19501;19539;19540;19502;19505;36061;36060;36062;21491;21500;21492;21495;21035;21063;21498;21494;21516;21517;21497;21493;21502;21033;21032;21490;21220;21223;21219;21224;21226;21227;21222;21225;29363;29364;29378;191…	-	Tubulin beta chain OS=Aplysia californica OX=6500 PE=2 SV=1	1.18838e+06	56589.6
73_1	tr|C0Z410|C0Z410_AEQOP	7.94003	NA	15192.5	AVLVDLEPGTMDSIR;GHYTEGAELVEEVVDVIR	1;1	2	3	0.2357	26673;31228;31229	tr|C9WXF9|C9WXF9_AEQOP;tr|C0Z409|C0Z409_AEQOP	Putative beta tubulin (Fragment) OS=Aequipecten opercularis OX=100776 GN=tubb1 PE=3 SV=1	1.1062e+06	184367
2_56	tr|V4C3J7|V4C3J7_LOTGI	3.97002	NA	50102.6	AFVHWYVGEGMEEGEFSEAR;AFVHWYVGEGMEEGEFSEAREDLAALEK;AVCMLSNTTAIAEAWAR;AVFVDLEPTVVDEVR;AVFVDLEPTVVDEVRTGTYR;DVNAAIATIK;DVNAAIATIKTK;EDAANNYAR;EDLAALEK;FDGALNVDLTEFQTNLVPYPR;GDVVPKDVNAAIATIK;GHYTIGK;IHFPLATYSPVISAEK;LIGQIVSSITASLR;NLDIERPTYTNLNR;QLFHPEQLITGK;QLFHPEQLITGKEDAANNYAR;RNLDIERPTYTNLNR;TIGGGDDSFNTFFSETGAGK;TIQFVDWCPTGFK;VGINYQPPTVVPGGDLAK;VGINYQPPTVVPGGDLAKVQR;YMACCMLYR	0;0;0;0;0;0;0;0;0;0;0;0;1;0;0;0;0;0;0;0;0;0;0	1	7	0.531	33239;33258;33275;33246;33269;33265;33157;33271;33277;33279;33240;33245;33155;33244;33266;33236;33270;33242;33262;33253;33261;33154;33267;33249;33156;33268;33152;33237;33238;33260;33251;33259;33274;33280;33257;33263;33273;33256;36194;36195;29603;29790;29808;29791;29813;29810;29814;27301;27299;27315;27300;27296;27306;27314;27304;27298;27305;27294;27313;27308;27292;27285;27320;27318;27317;27316;272…	-	Tubulin alpha chain OS=Lottia gigantea OX=225164 GN=LOTGIDRAFT_231838 PE=3 SV=1	1.08767e+06	49439.4
87_1	tr|A0A210R2A4|A0A210R2A4_MIZYE	3.97002	NA	54056.6	SGMAQLATGTK;YQSPMFASPSR	1;0	1	2	0.0457	14574;14085;20220;19798	-	Actin-binding LIM protein 1 OS=Mizuhopecten yessoensis OX=6573 GN=KP79_PYT17023 PE=4 SV=1	1.08206e+06	40076.4
12_5	tr|A0A0B6Z0M5|A0A0B6Z0M5_9EUPU	2.59532	NA	9783.94	ALTVPELTQQMFDTK;FPGQLNADLR;FPGQLNADLRK;LHFFMPGFAPLTSR	1;0;0;0	1	1	0.4545	27857;16102;16099;16104;16100;16101;16129;16096;19508;19536;19500;19507;19531;19538;19501;19539;19540;19502;19505;26563;26728;26727;26729;26725;26562	-	Tubulin_C domain-containing protein (Fragment) OS=Arion vulgaris OX=1028688 GN=ORF44105 PE=3 SV=1	1.06957e+06	133696
68_1	tr|K1PY06|K1PY06_CRAGI	6.56533	NA	47603.3	GLSFDFPIESK;LIFDPVSQR	1;1	2	2	0.0478	18971;14428	tr|A0A210QMX7|A0A210QMX7_MIZYE	UPF0183 protein C16orf70-like protein OS=Crassostrea gigas OX=29159 GN=CGI_10016253 PE=3 SV=1	1.02212e+06	56784.6
2_14	tr|A0A6P7U7K9|A0A6P7U7K9_OCTVU	3.97002	NA	49851.5	AFVHWYVGEGMEEGEFSEAR;AFVHWYVGEGMEEGEFSEAREDLAALEK;AVCMLNNTTAIAEAWAR;EDAANNYAR;EDLAALEK;FDGSLNVDLTEFQTNLVPYPR	0;0;1;0;0;0	1	1	0.1678	33239;33258;33275;33246;33269;33265;33157;33271;33277;33279;33240;33245;33155;33244;33266;33236;33270;33242;33262;33253;33261;33154;33267;33249;33156;33268;33152;33237;33238;33260;33251;33259;33274;33280;33257;33263;33273;33256;36194;36195;30149;13089;13128;10080;10076;10075;10083;10072;33768;33763;33766;33764;33774;33762	-	tubulin alpha-8 chain-like OS=Octopus vulgaris OX=6645 GN=LOC115231042 PE=4 SV=1	989440	44974.5
12_13	tr|A0A3S1BUP8|A0A3S1BUP8_ELYCH	5.43951	NA	42032.1	AITVPELTQQMFDAK;EVDEQMLNVQNK;EVDEQMLNVQNKNSSYFVEWIPNNVK;ISEQFTAMFR;KMCVNMVPFPR;LHFFIPGFAPLTSR;NSSYFVEWIPNNVK;TAMCDIPPR	0;0;0;0;1;0;0;1	2	7	0.2273	27611;27615;27370;27612;27614;27609;27613;27619;27620;27608;24467;24468;24125;24144;24465;24466;24124;36051;36083;36048;36085;36055;36079;19161;19163;19173;19165;19155;19172;19151;19184;19158;19153;18700;18707;19180;19162;19175;19164;19176;19174;19159;19169;18701;19148;19160;19167;19152;19147;19170;19154;19150;19217;19179;18703;22534;26369;26368;27434;27429;27442;27443;13980;13973;13977;13976;139…	-	Uncharacterized protein OS=Elysia chlorotica OX=188477 GN=EGW08_000217 PE=3 SV=1	947098	55711.6
146_1	tr|A0A433TJU4|A0A433TJU4_ELYCH	3.97002	NA	64726	VFDAQIVILEHK	1	1	1	0.0207	23319	tr|A0A210QCQ0|A0A210QCQ0_MIZYE	Tr-type G domain-containing protein OS=Elysia chlorotica OX=188477 GN=EGW08_010382 PE=3 SV=1	919648	31712
44_1	tr|A0A2C9K4D9|A0A2C9K4D9_BIOGL	3.97002	NA	81969.4	QFTQNVIPR	1	1	1	0.0128	15276	-	1,4-alpha-glucan branching enzyme OS=Biomphalaria glabrata OX=6526 GN=106050774 PE=3 SV=1	896298	21340.4
13_1	tr|J9Z5I7|J9Z5I7_LIMLM	3.97002	NA	27031.9	AHGGYSVFAGVGER;FTQAGSEVSALIGR;TVLIMELINNVAK;VALTGLTVAEYFR;VSLVYGQMNEPPGAR	0;1;0;0;0	1	1	0.2688	23147;23890;24674;23989;26697	-	ATP synthase subunit beta (Fragment) OS=Lima lima OX=102305 PE=3 SV=1	885275	59018.3
12_10	tr|A0A433TRJ7|A0A433TRJ7_ELYCH	2.51089	NA	49022.6	EVDEQMLNVQNK;FPGQLNADLR;FPGQLNADLRK;INVYYNEAAGGR;MSMKEVDEQMLNVQNK;TAVCDIPPR	0;0;0;1;0;0	1	1	0.1106	24467;24468;24125;24144;24465;24466;24124;16102;16099;16104;16100;16101;16129;16096;19508;19536;19500;19507;19531;19538;19501;19539;19540;19502;19505;21185;30843;30676;30673;13198;13204;13203;13209;13199;13210;13202;13200;13201;13211	tr|A0A1C7D016|A0A1C7D016_BIOGL;tr|A0A2C9K7B2|A0A2C9K7B2_BIOGL	Uncharacterized protein OS=Elysia chlorotica OX=188477 GN=EGW08_008088 PE=3 SV=1	860839	37427.8
12_23	tr|A0A1D8KD44|A0A1D8KD44_LYMST	10.8687	NA	49903	EVDEQMLNVQNK;EVDEQMLNVQNKNSSYFVEWIPNNIK;FPGQLNADLR;FPGQLNADLRK;GHYTEGAELVDAVMDVIR;GHYTEGAELVDAVMDVIRK;ISEQFTAMFR;LHFFMPGFAPLTSR;MSMKEVDEQMLNVQNK;NSSYFVEWIPNNIK;YLTVAAMFR	0;1;0;0;1;1;0;0;0;0;0	3	11	0.2081	24467;24468;24125;24144;24465;24466;24124;36109;36110;16102;16099;16104;16100;16101;16129;16096;19508;19536;19500;19507;19531;19538;19501;19539;19540;19502;19505;30891;30883;30895;30888;30886;30889;30896;31936;31938;19161;19163;19173;19165;19155;19172;19151;19184;19158;19153;18700;18707;19180;19162;19175;19164;19176;19174;19159;19169;18701;19148;19160;19167;19152;19147;19170;19154;19150;19217;191…	-	Tubulin beta chain OS=Lymnaea stagnalis OX=6523 GN=tubb2 PE=2 SV=1	833305	39681.2
36_1	tr|A0A6P7SHY1|A0A6P7SHY1_OCTVU	3.97002	NA	46794	KTVAMHEVFLQR;MKQELEAEYLATFK;QELEAEYLATFK;TVAMHEVFLQR;VASDEDLKISDTLR	0;0;0;0;1	1	1	0.0985	24705;27756;24018;24017;21773;21772;21287;25980	tr|A0A0L8H0E1|A0A0L8H0E1_OCTBM	sorting nexin-6-like OS=Octopus vulgaris OX=6645 GN=LOC115212897 PE=4 SV=1	809675	28917
142_2	tr|A0A6J8AF77|A0A6J8AF77_MYTCO	7.94003	NA	51491.5	TNPANFLLSTNDK;VPIFKPMELMVEASPR;VWDLQMDTKPIETYQVHEYLR	0;1;1	2	6	0.1124	23886;23861;29546;29731;29732;34740;34741;34678	-	Serine/threonine-protein phosphatase 2A 55 kDa regulatory subunit B OS=Mytilus coruscus OX=42192 GN=MCOR_6570 PE=3 SV=1	808368	32334.7
66_1	tr|H6BD30|H6BD30_OSTED	7.76814	NA	10902.4	LISWYDNEFGYSNR;VVDLMAHMASK;VVDLMAHMASKE	1;1;1	3	3	0.2626	28426;18830;22157	-	GAPDH gliceraldehide 3 phosphate dehydrogenase (Fragment) OS=Ostrea edulis OX=37623 PE=2 SV=1	788868	157774
34_1	tr|A0A346FR89|A0A346FR89_TEGGR	11.3204	NA	38753	DLKPENLLLASK;FSDVYELK;NLINSMLTVNPAK;STGLEFAAK	1;1;1;1	4	4	0.1217	21645;12591;23747;10858	-	Calcium/calmodulin-dependent protein kinase type II OS=Tegillarca granosa OX=220873 GN=CAMK2 PE=2 SV=1	777162	45715.4
2_5	tr|F6JYC8|F6JYC8_SEPOF	2.59532	NA	14206.1	FDGALNVDLTEFQTN;NLDIERPSYTNLNR;RNLDIERPSYTNLNR	1;0;0	1	1	0.2326	27218;27569;27584;27571;27570;29557	-	Alpha tubulin (Fragment) OS=Sepia officinalis OX=6610 PE=2 SV=1	775264	155053
83_1	tr|K1Q4Q4|K1Q4Q4_CRAGI	2.59532	NA	34344.7	VNGNLALSR	1	1	2	0.029	11313;11312	tr|A0A3S1B8N6|A0A3S1B8N6_ELYCH;tr|A0A2C9JNY9|A0A2C9JNY9_BIOGL;tr|A0A210PT00|A0A210PT00_MIZYE;tr|A0A0B6ZU25|A0A0B6ZU25_9EUPU;tr|A0A2C9JNY4|A0A2C9JNY4_BIOGL;tr|A0A6J8CVS6|A0A6J8CVS6_MYTCO;tr|A0A6P7SL74|A0A6P7SL74_OCTVU;tr|A0A0L8H550|A0A0L8H550_OCTBM;tr|A0A0B6ZXE3|A0A0B6ZXE3_9EUPU;tr|V3ZEB5|V3ZEB5_LOTGI	PPM-type phosphatase domain-containing protein OS=Crassostrea gigas OX=29159 GN=CGI_10009219 PE=3 SV=1	753116	39637.7
2_34	tr|A0A210R1A9|A0A210R1A9_MIZYE	3.97002	NA	51995.6	AFVHWYVGEGMEEGEFSEAR;DVNAAIATIK;DVNAAIATIKTK;EDAANNYAR;FDGALNVDLTEFQTNLVPYPR;GDVVPKDVNAAIATIK;IHFPLATYAPVISAEK;LIGQIVSSITASLR;LNNKFDLMYAK;QLFHPEQLITGK;QLFHPEQLITGKEDAANNYAR;TIGGGDDSFNTFFSETGAGK;VGINYQPPTVVPGGDLAK;VGINYQPPTVVPGGDLAKVQR	0;0;0;0;0;0;0;0;1;0;0;0;0;0	1	3	0.3469	33239;33258;33275;33246;33269;33265;33157;33271;33277;33279;33240;33245;33155;33244;33266;33236;33270;33242;33262;33253;33261;33154;33267;33249;33156;33268;33152;33237;33238;33260;33251;33259;33274;33280;33257;33263;33273;33256;12918;12911;12916;12949;12950;12920;12945;19132;19136;13089;13128;33646;33648;33651;33649;33647;33644;33650;33645;26430;26431;26428;28339;28337;28341;28335;28330;28328;283…	-	Tubulin alpha chain OS=Mizuhopecten yessoensis OX=6573 GN=KP79_PYT00301 PE=3 SV=1	725438	30226.6
20_1	tr|A0A210R4N1|A0A210R4N1_MIZYE	11.91	NA	53413.8	NGGEVAVLDATNTTR;VVYYLMNIHVLPR;YPSGESYQDLVAR	1;1;1	3	3	0.0878	25424;26682;24904	-	6-phosphofructo-2-kinase OS=Mizuhopecten yessoensis OX=6573 GN=KP79_PYT11631 PE=3 SV=1	710354	20295.8
78_1	tr|A0A210PPJ3|A0A210PPJ3_MIZYE	6.56533	NA	51512.9	AVANQTSATFLR;VVGSELIQK	1;1	2	2	0.0459	20034;11962	tr|H8ZQE6|H8ZQE6_REICL;tr|W5VJC5|W5VJC5_BIOGL;tr|A0A0L8HG87|A0A0L8HG87_OCTBM;tr|A0A3S1BJS8|A0A3S1BJS8_ELYCH;tr|V3ZRP7|V3ZRP7_LOTGI;tr|K1QLT5|K1QLT5_CRAGI;tr|A0A0B7BB55|A0A0B7BB55_9EUPU;tr|A0A2C9K354|A0A2C9K354_BIOGL	26S protease regulatory subunit 4 OS=Mizuhopecten yessoensis OX=6573 GN=KP79_PYT10732 PE=3 SV=1	707247	25258.8
2_28	tr|V3ZIE4|V3ZIE4_LOTGI	6.10243	NA	50001.5	AFVHWYVGEGMEEGEFSEAR;AVCMLSNTTAIAEAWSR;EDAANNYAR;FDIMYAK;LADQCTGLQGFLIFHSFGGGTGSGFTSLLMER;QLFHPEQLITGK;QLFHPEQLITGKEDAANNYAR;TIQFVDWCPTGFK;VGINYQPPTVVPGGDLAK;VGINYQPPTVVPGGDLAKVQR;YMACCMLYR	0;1;0;1;0;0;0;0;0;0;0	2	7	0.3104	33239;33258;33275;33246;33269;33265;33157;33271;33277;33279;33240;33245;33155;33244;33266;33236;33270;33242;33262;33253;33261;33154;33267;33249;33156;33268;33152;33237;33238;33260;33251;33259;33274;33280;33257;33263;33273;33256;29990;29987;29793;29993;29991;13089;13128;10359;10370;36400;23270;23272;23284;23275;22865;23271;23278;23277;23281;22864;22863;23314;33583;33592;33595;33707;33593;33709;335…	-	Tubulin alpha chain OS=Lottia gigantea OX=225164 GN=LOTGIDRAFT_198277 PE=3 SV=1	698145	33245
4_2	tr|A0A2C9JF24|A0A2C9JF24_BIOGL	3.97002	NA	42269	QEYDESGPSIVHR;VAPEEHPVILTEAPLNPK	0;1	1	2	0.0818	25405;25420;30665;30666	-	Actin, cytoplasmic OS=Biomphalaria glabrata OX=6526 GN=106055736 PE=3 SV=1	677917	32281.8
2_31	tr|A0A6P7SKJ5|A0A6P7SKJ5_OCTVU	2.51089	NA	50196.6	AFVHWYVGEGMEEGEFSEAR;AFVHWYVGEGMEEGEFSEAREDLAALEK;AVCMLSNTTAIAEAWAR;AVFVDLEPTVVDEVR;AVFVDLEPTVVDEVRTGTYR;EDAANNYAR;EDLAALEK;FDGALNVDLTEFQTNLVPYPR;GHYTIGK;KFDLMYAK;LADQCTGLQGFLIFHSFGGGTGSGFTSLLMER;QLFHPEQLITGK;QLFHPEQLITGKEDAANNYAR;YMACCMLYR	0;0;0;0;0;0;0;0;0;1;0;0;0;0	1	1	0.3614	33239;33258;33275;33246;33269;33265;33157;33271;33277;33279;33240;33245;33155;33244;33266;33236;33270;33242;33262;33253;33261;33154;33267;33249;33156;33268;33152;33237;33238;33260;33251;33259;33274;33280;33257;33263;33273;33256;36194;36195;29603;29790;29808;29791;29813;29810;29814;27301;27299;27315;27300;27296;27306;27314;27304;27298;27305;27294;27313;27308;27292;27285;27320;27318;27317;27316;272…	-	tubulin alpha-1B chain-like OS=Octopus vulgaris OX=6645 GN=LOC115213542 PE=4 SV=1	675317	30696.2
17_1	tr|K1PHE2|K1PHE2_CRAGI	5.43951	NA	49188.9	FGEVVDVFIPKPFR;GASVHISSAAPK	1;1	2	3	0.0569	26864;26863;15939	tr|V4AQH1|V4AQH1_LOTGI;tr|A0A210PJN0|A0A210PJN0_MIZYE	TAR DNA-binding protein 43 OS=Crassostrea gigas OX=29159 GN=CGI_10019609 PE=4 SV=1	657354	41084.6
140_1	tr|V4AZG4|V4AZG4_LOTGI	2.2442	NA	50204.8	QEQDEFALR	1	1	1	0.0191	16232	tr|A0A0B7A5S0|A0A0B7A5S0_9EUPU;tr|A0A210QTH7|A0A210QTH7_MIZYE	Uncharacterized protein OS=Lottia gigantea OX=225164 GN=LOTGIDRAFT_157797 PE=3 SV=1	629446	22480.2
89_1	tr|V4B0W3|V4B0W3_LOTGI	3.97002	NA	52370.4	NWDALNENIVILTK	1	1	1	0.0309	26788	-	PCI domain-containing protein OS=Lottia gigantea OX=225164 GN=LOTGIDRAFT_212047 PE=3 SV=1	612171	19130.3
99_1	tr|A0A210QG68|A0A210QG68_MIZYE	2.51089	NA	50326.7	ASVTVPDSTSPER	1	1	1	0.0268	21745	tr|K1Q324|K1Q324_CRAGI	Heterogeneous nuclear ribonucleoprotein K OS=Mizuhopecten yessoensis OX=6573 GN=KP79_PYT15013 PE=4 SV=1	604766	22398.7
169_1	tr|A0A210QH45|A0A210QH45_MIZYE	3.97002	NA	54827.1	LWHTTNIYLHPTIHEYAEK	1	1	3	0.0383	33389;33391;33390	-	Alanine--glyoxylate aminotransferase 2, mitochondrial OS=Mizuhopecten yessoensis OX=6573 GN=KP79_PYT13966 PE=3 SV=1	601861	20062
24_3	tr|A0A6J8CWL2|A0A6J8CWL2_MYTCO	3.97002	NA	41619.5	EFSQFGTITSAK;NLDDNIDDER	1;0	1	1	0.0604	20952;18397	tr|A0A6J8BKM0|A0A6J8BKM0_MYTCO	PABPC OS=Mytilus coruscus OX=42192 GN=MCOR_35053 PE=4 SV=1	590447	21087.4
2_6	tr|A0A6P7U716|A0A6P7U716_OCTVU	2.28092	NA	49706.5	AFVHWYVGEGMEEGEFTEAR;EDAANNYAR;EDLAALEK;FDGSLNVDLTEFQTNLVPYPR;FVDWCPTGFK	1;0;0;0;0	1	1	0.1521	33222;13089;13128;10080;10076;10075;10083;10072;33768;33763;33766;33764;33774;33762;19422	-	tubulin alpha-8 chain-like OS=Octopus vulgaris OX=6645 GN=LOC115231310 PE=4 SV=1	572265	26012
62_1	tr|A0A2C9JT64|A0A2C9JT64_BIOGL	6.56533	NA	59938.6	APGIIPR;EAYPGDVFYLHSR	1;1	2	3	0.036	6490;25877;25878	tr|A0A6J8BYY1|A0A6J8BYY1_MYTCO;tr|V4A6V0|V4A6V0_LOTGI;tr|A0A6P7T6U6|A0A6P7T6U6_OCTVU;tr|A0A0P0M052|A0A0P0M052_PINFU;tr|K1R6Z7|K1R6Z7_CRAGI;tr|A0A0B6ZDH2|A0A0B6ZDH2_9EUPU;tr|A0A3S1BSI9|A0A3S1BSI9_ELYCH;tr|A0A0L8IA38|A0A0L8IA38_OCTBM;tr|A0A210QGA8|A0A210QGA8_MIZYE;tr|A0A2T7NEG3|A0A2T7NEG3_POMCA;tr|Q000T7|Q000T7_PINFU;tr|A0A6J8C3P7|A0A6J8C3P7_MYTCO	ATP synthase subunit alpha OS=Biomphalaria glabrata OX=6526 GN=106067186 PE=3 SV=1	542848	15079.1
57_1	tr|A0A6P7SID2|A0A6P7SID2_OCTVU	7.94003	NA	56676.3	LFEVGGPPATTR;YLFLGDYVDR	1;1	2	2	0.0442	19124;19554	tr|B6RB22|B6RB22_HALDI;tr|A0A6P7SM73|A0A6P7SM73_OCTVU;tr|A0A6G9ELN3|A0A6G9ELN3_HALDV;tr|A0A6P7SF33|A0A6P7SF33_OCTVU;tr|A0A6P7SJ20|A0A6P7SJ20_OCTVU;tr|A0A6J8AWV5|A0A6J8AWV5_MYTCO;tr|A0A0L8GUV0|A0A0L8GUV0_OCTBM;tr|A0A6P7SQ96|A0A6P7SQ96_OCTVU;tr|A0A6P7SPB7|A0A6P7SPB7_OCTVU	serine/threonine-protein phosphatase 2B catalytic subunit alpha isoform-like isoform X2 OS=Octopus vulgaris OX=6645 GN=LOC115212040 PE=4 SV=1	532713	18369.4
2_54	tr|A0A6J8BT22|A0A6J8BT22_MYTCO	3.97002	NA	50097.7	AFVHWYVGEGMEEGEFSEAR;AFVHWYVGEGMEEGEFSEAREDLAALEK;ALCMLSNTTAIAEAWAR;AVFVDLEPTVVDEVR;AVFVDLEPTVVDEVRTGTYR;AYHEQLSVAEITNAVFEPANQMVK;DVNAAIATIK;DVNAAIATIKTK;EDAANNYAR;EDLAALEK;FDGALNVDLTEFQTNLVPYPR;GDVVPKDVNAAIATIK;GHYTIGK;IHFPLATYAPVISAEK;LADQCTGLQGFLIFHSFGGGTGSGFTSLLMER;NLDIERPTYTNLNR;QLFHPEQLVTGKEDAANNYAR;RNLDIERPTYTNLNR;TIGGGDDSFNTFFSETGAGK;TIQFVDWCPTGFK;VGINYQPPTVVPGGDLAK;VGINYQPPTVVPGGDLAKVQR;…	0;0;1;0;0;0;0;0;0;0;0;0;0;0;0;0;0;0;0;0;0;0;0	1	6	0.6253	33239;33258;33275;33246;33269;33265;33157;33271;33277;33279;33240;33245;33155;33244;33266;33236;33270;33242;33262;33253;33261;33154;33267;33249;33156;33268;33152;33237;33238;33260;33251;33259;33274;33280;33257;33263;33273;33256;36194;36195;29958;29977;29979;29771;29778;29770;27301;27299;27315;27300;27296;27306;27314;27304;27298;27305;27294;27313;27308;27292;27285;27320;27318;27317;27316;27295;272…	-	Tubulin alpha chain OS=Mytilus coruscus OX=42192 GN=MCOR_21682 PE=3 SV=1	529247	24056.7
101_1	tr|A0A6J8BIF6|A0A6J8BIF6_MYTCO	3.97002	NA	51093.8	GVPQVVLLTK	1	1	1	0.022	13798	tr|A0A6J8CD65|A0A6J8CD65_MYTCO	Interferon-induced protein 44-like OS=Mytilus coruscus OX=42192 GN=MCOR_19188 PE=4 SV=1	528984	22999.3
156_1	tr|A0A210QXT7|A0A210QXT7_MIZYE	3.97002	NA	51446.5	FADAMGLDLEDVR	1	1	1	0.028	24549	tr|A0A6J8EHP7|A0A6J8EHP7_MYTCO;tr|V4B861|V4B861_LOTGI	Glycogen-binding subunit 76A OS=Mizuhopecten yessoensis OX=6573 GN=KP79_PYT13663 PE=4 SV=1	506045	24097.4
2_11	tr|Q6TL27|Q6TL27_9BIVA	2.65189	NA	13993.1	FDGALNVDLTEFQTNLVPYPR;GFTSLLMER;LIGQIVSSITASLR;NLDIERPSYTNLNR;RNLDIERPSYTNLNR	0;1;0;0;0	1	2	0.4758	33646;33648;33651;33649;33647;33644;33650;33645;13777;14216;24358;24355;24365;24371;24364;24357;24374;24360;24372;24370;24362;24369;27569;27584;27571;27570;29557	-	Alpha tubulin (Fragment) OS=Azumapecten farreri OX=106299 PE=2 SV=1	499113	83185.5
2_40	tr|A0A6J8ABG8|A0A6J8ABG8_MYTCO	6.56533	NA	51556.2	AFVHWYVGEGMEEGEFSEAR;AFVHWYVGEGMEEGEFSEAREDLAALEK;AVCMLSNTTCIAEAWAR;DVNAAIATIK;DVNAAIATIKTK;EDAANNYAR;EDLAALEK;FDGALNVDLTEFQTNLVPYPR;GDVVPKDVNAAIATIK;GHYTIGK;IHFPMTTYAPVISAEK;LIGQIVSSITASLR;QLFHPEQLVTGKEDAANNYAR;TIGGGDDSFNTFFSETGAGK;TIQFVDWCPTGFK;VGINYQPPTVVPGGDLAK;VGINYQPPTVVPGGDLAKVQR	0;0;1;0;0;0;0;0;0;0;1;0;0;0;0;0;0	2	3	0.4233	33239;33258;33275;33246;33269;33265;33157;33271;33277;33279;33240;33245;33155;33244;33266;33236;33270;33242;33262;33253;33261;33154;33267;33249;33156;33268;33152;33237;33238;33260;33251;33259;33274;33280;33257;33263;33273;33256;36194;36195;30815;30816;12918;12911;12916;12949;12950;12920;12945;19132;19136;13089;13128;10080;10076;10075;10083;10072;33646;33648;33651;33649;33647;33644;33650;33645;264…	-	Tubulin alpha chain OS=Mytilus coruscus OX=42192 GN=MCOR_5832 PE=3 SV=1	495436	21540.7
96_1	tr|K1Q8L9|K1Q8L9_CRAGI	3.97002	NA	50812.6	NPPDQDPAATPTK	1	1	1	0.029	21877	-	Eukaryotic translation initiation factor 5 OS=Crassostrea gigas OX=29159 GN=CGI_10013849 PE=3 SV=1	442138	13816.8
2_43	tr|V4CGI5|V4CGI5_LOTGI	3.97002	NA	50107.5	AFVHWYVGEGMEEGEFSEAR;AFVHWYVGEGMEEGEFSEAREDLAALEK;AMCMLSNTTAIAEAWAR;AVFVDLEPTVVDEVR;AVFVDLEPTVVDEVRTGTYR;DVNAAIATIK;DVNAAIATIKTK;EDAANNYAR;EDLAALEK;FDGALNVDLTEFQTNLVPYPR;GDVVPKDVNAAIATIK;GHYTIGK;IHFPLATYAPVISAEK;LIGQIVSSITASLR;QLFHPEQLITGK;QLFHPEQLITGKEDAANNYAR;TIQFVDWCPTGFK;VGINYQPPTVVPGGDLAK	0;0;1;0;0;0;0;0;0;0;0;0;0;0;0;0;0;0	1	19	0.4279	33239;33258;33275;33246;33269;33265;33157;33271;33277;33279;33240;33245;33155;33244;33266;33236;33270;33242;33262;33253;33261;33154;33267;33249;33156;33268;33152;33237;33238;33260;33251;33259;33274;33280;33257;33263;33273;33256;36194;36195;30205;30007;30435;30009;29988;30011;30407;30207;29994;30211;30010;30230;29985;30013;30012;30206;30215;30227;29997;27301;27299;27315;27300;27296;27306;27314;273…	-	Tubulin alpha chain OS=Lottia gigantea OX=225164 GN=LOTGIDRAFT_200382 PE=3 SV=1	422183	19190.1
22_1	tr|A0A0B7AIR7|A0A0B7AIR7_9EUPU	2.59532	NA	70858.5	IFHVNWFR;TNLAMLNPGLPGFKIQCVGDDIAWMR	0;1	1	1	0.0537	15766;35840	tr|A0A0B7AKP1|A0A0B7AKP1_9EUPU	Phosphoenolpyruvate carboxykinase (GTP) OS=Arion vulgaris OX=1028688 GN=ORF121011 PE=3 SV=1	420212	10505.3
21_1	tr|A0A210PM55|A0A210PM55_MIZYE	10.6444	NA	47662.9	AEQEEEFISNTLLK;ASVNIQAR;EKEALAMNYEQEEEFLTNDLSR;EKVELENALEQEQESLVNR	1;1;1;1	4	4	0.1537	26875;9413;34705;32780	tr|A0A6J8D2S7|A0A6J8D2S7_MYTCO;tr|K1QUY9|K1QUY9_CRAGI	Coiled-coil domain-containing protein 6 OS=Mizuhopecten yessoensis OX=6573 GN=KP79_PYT06060 PE=4 SV=1	414948	19759.4
6_1	tr|V4CLD6|V4CLD6_LOTGI	10.8687	NA	11358.4	DNIQGITKPAIR;ISGLIYEETR;TVTAMDVVYAIK	1;1;1	3	4	0.3204	21173;21172;17436;20810	-	Histone H4 OS=Lottia gigantea OX=225164 GN=LOTGIDRAFT_177025 PE=3 SV=1	402221	67036.9
40_2	tr|A0A210PTL9|A0A210PTL9_MIZYE	4.76089	NA	50202.3	QNVNAAMVFEFLLK;SNFKPSLLAQK;SNIWLAAVTK;SPVTNIAR;TFITQQGVK;TSFFHIK;VNVIHAR	1;0;1;0;0;0;0	2	2	0.1497	26759;18816;15277;9395;13062;9860;8278	tr|K1PKK7|K1PKK7_CRAGI	AP-2 complex subunit mu OS=Mizuhopecten yessoensis OX=6573 GN=KP79_PYT21764 PE=3 SV=1	396164	13205.5
12_20	tr|V4AI72|V4AI72_LOTGI	3.97002	NA	50308.1	EILHVQAGQCGNQIGTK;EVDEQMLNVQNK;FPGQLNADLR;FPGQLNADLRK;IMNTFSVVPSPK;ISEQFTAMFR;LHFFMPGFAPLTSR;MSMKEVDEQMLNVQNK;TAVCDIPPR;YLTVAAIFR	1;0;0;0;0;0;0;0;0;0	1	1	0.2192	29462;24467;24468;24125;24144;24465;24466;24124;16102;16099;16104;16100;16101;16129;16096;19508;19536;19500;19507;19531;19538;19501;19539;19540;19502;19505;21491;21500;21492;21495;21035;21063;21498;21494;21516;21517;21497;21493;21502;21033;21032;21490;19161;19163;19173;19165;19155;19172;19151;19184;19158;19153;18700;18707;19180;19162;19175;19164;19176;19174;19159;19169;18701;19148;19160;19167;191…	-	Tubulin beta chain OS=Lottia gigantea OX=225164 GN=LOTGIDRAFT_190168 PE=3 SV=1	392290	17831.4
2_57	tr|Q5H7U8|Q5H7U8_CRAGI	3.97002	NA	50057.6	AFVHWYVGEGMEEGEFSEAR;AFVHWYVGEGMEEGEFSEAREDLAALEK;AVCMLSNTTAIAEAWAR;AVFVDLEPTVVDEVR;AVFVDLEPTVVDEVRTGTYR;AYHEQLSVAEITNACFEPANQLVK;DVNAAIATIK;DVNAAIATIKTK;EDAANNYAR;EDLAALEK;EDLAALEKDYEEVGVDSVEGAEDMEGEEY;FDGALNVDLTEFQTNLVPYPR;GDVVPKDVNAAIATIK;GHYTIGK;IHFPLATYAPVISAEK;LADQCTGLQGFLIFHSFGGGTGSGFTSLLMER;LIGQIVSSITASLR;NLDIERPTYTNLNR;QLFHPEQLVTGKEDAANNYAR;RNLDIERPTYTNLNR;TIGGGDDSFNTFFSETGAGK;TIQFVDWCPT…	0;0;0;0;0;0;0;0;0;0;1;0;0;0;0;0;0;0;0;0;0;0;0;0;0	1	1	0.7184	33239;33258;33275;33246;33269;33265;33157;33271;33277;33279;33240;33245;33155;33244;33266;33236;33270;33242;33262;33253;33261;33154;33267;33249;33156;33268;33152;33237;33238;33260;33251;33259;33274;33280;33257;33263;33273;33256;36194;36195;29603;29790;29808;29791;29813;29810;29814;27301;27299;27315;27300;27296;27306;27314;27304;27298;27305;27294;27313;27308;27292;27285;27320;27318;27317;27316;272…	-	Tubulin alpha chain OS=Crassostrea gigas OX=29159 PE=2 SV=1	387933	17633.3
92_1	tr|K1RXV8|K1RXV8_CRAGI	2.59532	NA	95840.3	VLPLLEK	1	1	1	0.0083	8377	-	PAT1-like protein 1 OS=Crassostrea gigas OX=29159 GN=CGI_10012909 PE=4 SV=1	379507	7441.32
22_2	tr|A0A210PLK0|A0A210PLK0_MIZYE	3.97002	NA	71614.6	IFHVNWFR;LICSYGSGYGGNSLLGK	0;1	1	1	0.0394	15766;28193	-	Phosphoenolpyruvate carboxykinase (GTP) OS=Mizuhopecten yessoensis OX=6573 GN=KP79_PYT14001 PE=3 SV=1	374480	8510.92
2_2	tr|O61645|O61645_APLCA	2.59532	NA	4390.85	EDLAALEK;EEGEFSEAR	0;1	1	1	0.4359	10080;10076;10075;10083;10072;13767	-	Alpha-tubulin (Fragment) OS=Aplysia californica OX=6500 PE=2 SV=1	370094	123365
114_1	tr|A0A6J8AFG4|A0A6J8AFG4_MYTCO	3.97002	NA	53568.6	AGSLHEFLLDIHK	1	1	1	0.0278	24804	tr|A0A6J8AFM6|A0A6J8AFM6_MYTCO	CYP20A OS=Mytilus coruscus OX=42192 GN=MCOR_7255 PE=3 SV=1	367989	14719.6
80_1	tr|V3ZZG9|V3ZZG9_LOTGI	3.97002	NA	36970.2	MGLIQTPDQLR	1	1	1	0.0345	20266	-	Uncharacterized protein OS=Lottia gigantea OX=225164 GN=LOTGIDRAFT_218669 PE=4 SV=1	347560	17378
139_1	tr|A0A4Y5MUK0|A0A4Y5MUK0_PINIB	2.92862	NA	56304.4	QEKPKPNTFIIR	1	1	1	0.0247	24630	tr|A0A0S2GL00|A0A0S2GL00_CRAHO	Non-specific serine/threonine protein kinase OS=Pinctada imbricata OX=66713 GN=akt PE=2 SV=1	343671	9288.41
141_1	tr|V4B7J2|V4B7J2_LOTGI	2.19843	NA	41908.3	FTHPLHHLGK	1	1	1	0.0273	17623	tr|A0A0L8GL71|A0A0L8GL71_OCTBM;tr|A0A2T7PZX3|A0A2T7PZX3_POMCA;tr|A0A6P7TM05|A0A6P7TM05_OCTVU	Thioredoxin domain-containing protein (Fragment) OS=Lottia gigantea OX=225164 GN=LOTGIDRAFT_131935 PE=4 SV=1	343002	14291.7
40_1	tr|A0A0B7A027|A0A0B7A027_9EUPU	2.92862	NA	49716.9	INYSDHDVIK;SNFKPSLLAQK;SPVTNIAR;TFITQQGVK;TSFFHIK;VNVIHAR	1;0;0;0;0;0	1	1	0.1187	18052;18816;9395;13062;9860;8278	-	MHD domain-containing protein OS=Arion vulgaris OX=1028688 GN=ORF90149 PE=3 SV=1	341511	11383.7
184_1	tr|A0A159ZKT0|A0A159ZKT0_HALDV	2.16558	NA	55107.7	QDGSFLGFR	1	1	1	0.0188	13147	-	Non-specific serine/threonine protein kinase OS=Haliotis diversicolor OX=36095 GN=AKT PE=2 SV=1	339470	9699.15
26_1	tr|A0A210PR02|A0A210PR02_MIZYE	7.35621	NA	72748.7	GFAFLEYDSHK;LMMDPMTGFNR;VNISVANQR	1;1;1	3	4	0.0476	20878;20879;22112;12596	-	Heterogeneous nuclear ribonucleoprotein Q OS=Mizuhopecten yessoensis OX=6573 GN=KP79_PYT07603 PE=4 SV=1	332300	8520.52
51_1	tr|A0A433SIR3|A0A433SIR3_ELYCH	2.59532	NA	41400.6	MNLHEYQAK	1	1	1	0.0233	16174	-	Succinate--CoA ligase [ADP-forming] subunit beta, mitochondrial OS=Elysia chlorotica OX=188477 GN=EGW08_023328 PE=3 SV=1	312676	13594.6
27_1	tr|A0A6P7S986|A0A6P7S986_OCTVU	5.98269	NA	50587.1	EAVILPVK;GILLFGPPGTGK	1;1	2	2	0.0442	9599;16837	tr|A0A0L8FXU1|A0A0L8FXU1_OCTBM;tr|V4C9L5|V4C9L5_LOTGI;tr|A0A0L8FYX6|A0A0L8FYX6_OCTBM;tr|A0A2C9JQ75|A0A2C9JQ75_BIOGL;tr|K1QKK5|K1QKK5_CRAGI;tr|A0A210R2A6|A0A210R2A6_MIZYE;tr|A0A433TW99|A0A433TW99_ELYCH;tr|A0A2C9JQ83|A0A2C9JQ83_BIOGL	vacuolar protein sorting-associated protein 4B-like OS=Octopus vulgaris OX=6645 GN=LOC115210344 PE=4 SV=1	311649	11542.6
144_1	tr|A0A6P7SKL3|A0A6P7SKL3_OCTVU	2.51089	NA	80103.5	IGVNVPGK	1	1	1	0.0116	7661	-	1,4-alpha-glucan-branching enzyme-like OS=Octopus vulgaris OX=6645 GN=LOC115213961 PE=4 SV=1	294637	7186.27
10_1	tr|A0A2C9JLU7|A0A2C9JLU7_BIOGL	4.76089	NA	144619	ELLVELYEK;TLLHHILSGK	1;1	2	2	0.0148	16242;15779	tr|A0A2C9JLU9|A0A2C9JLU9_BIOGL;tr|K1QCG4|K1QCG4_CRAGI;tr|A0A2C9JLU4|A0A2C9JLU4_BIOGL;tr|A0A210Q661|A0A210Q661_MIZYE;tr|A0A2C9JLW3|A0A2C9JLW3_BIOGL;tr|A0A2C9JLW8|A0A2C9JLW8_BIOGL;tr|A0A2C9JLW0|A0A2C9JLW0_BIOGL;tr|A0A2C9JLW6|A0A2C9JLW6_BIOGL;tr|A0A2C9JLU2|A0A2C9JLU2_BIOGL;tr|A0A2C9JLV8|A0A2C9JLV8_BIOGL;tr|A0A2C9JLW5|A0A2C9JLW5_BIOGL;tr|A0A2C9JLW1|A0A2C9JLW1_BIOGL	Phosphorylase b kinase regulatory subunit OS=Biomphalaria glabrata OX=6526 GN=106059418 PE=3 SV=1	293945	4199.22
31_1	tr|A0A126Q9D7|A0A126Q9D7_MYTGA	7.94003	NA	50117.8	ELLMGIFEK;GWESPSPIQEASIPIALTGR;IENELGTEIKPIPK;VHCLNTLFSK	1;0;1;0	2	2	0.1196	14557;31994;31995;26146;18403	tr|A0A6J7ZXP5|A0A6J7ZXP5_MYTCO	RNA helicase OS=Mytilus galloprovincialis OX=29158 PE=2 SV=1	290815	9381.13
2_27	tr|V4ANQ6|V4ANQ6_LOTGI	3.97002	NA	48352.7	AFVHWYVGEGMEEGEFSEAR;AFVHWYVGEGMEEGEFSEAREDLAALEK;AYHEQLSVAELTAKCFEPANQMVK;EDAANNYAR;EDLAALEK;FDGALNVDLNEFQTNLVPYPR;QLFHPEQLITGK;QLFHPEQLITGKEDAANNYAR;TIQFVDWCPTGFK;VGINYQPPTVVPGGDLAK;VGINYQPPTVVPGGDLAKVQR	0;0;1;0;0;0;0;0;0;0;0	1	9	0.2949	33239;33258;33275;33246;33269;33265;33157;33271;33277;33279;33240;33245;33155;33244;33266;33236;33270;33242;33262;33253;33261;33154;33267;33249;33156;33268;33152;33237;33238;33260;33251;33259;33274;33280;33257;33263;33273;33256;36194;36195;35282;35283;35203;35207;35208;35206;35281;35290;35204;13089;13128;10080;10076;10075;10083;10072;33758;33759;33757;23270;23272;23284;23275;22865;23271;23278;232…	-	Tubulin alpha chain OS=Lottia gigantea OX=225164 GN=LOTGIDRAFT_158752 PE=3 SV=1	289206	12050.3
2_52	tr|Q8T6A4|Q8T6A4_APLCA	3.97002	NA	50128.6	AFVHWYVGEGMEEGEFSEAR;AFVHWYVGEGMEEGEFSEAREDLAALEK;AVCMLSNTTAIAEAWAR;AVFVDLEPTVVDEVR;AVFVDLEPTVVDEVRTGTYR;AYHEQLSVAEITTACFEPANQMVK;DVNAAIATIK;DVNAAIATIKTK;EDAANNYAR;EDLAALEK;FDGALNVDLTEFQTNLVPYPR;GDVVPKDVNAAIATIK;IHFPLATYAPVISAEK;LADQCTGLQGFLIFHSFGGGTGSGFTSLLMER;LIGQIVSSITASLR;NLDIERPTYTNLNR;QLFHPEQLVTGKEDAANNYAR;RNLDIERPTYTNLNR;TIGGGDDSFNTFFSETGAGK;TIQFVDWCPTGFK;VGINYQPPTVVPGGDLAK;VGINYQPPTVVPGGD…	0;0;0;0;0;1;0;0;0;0;0;0;0;0;0;0;0;0;0;0;0;0;0	1	5	0.6394	33239;33258;33275;33246;33269;33265;33157;33271;33277;33279;33240;33245;33155;33244;33266;33236;33270;33242;33262;33253;33261;33154;33267;33249;33156;33268;33152;33237;33238;33260;33251;33259;33274;33280;33257;33263;33273;33256;36194;36195;29603;29790;29808;29791;29813;29810;29814;27301;27299;27315;27300;27296;27306;27314;27304;27298;27305;27294;27313;27308;27292;27285;27320;27318;27317;27316;272…	-	Tubulin alpha chain OS=Aplysia californica OX=6500 PE=2 SV=1	285552	12979.6
108_1	tr|V4B9Z5|V4B9Z5_LOTGI	2.16558	NA	73151	HGVFAPLSR	1	1	1	0.0135	12204	tr|A0A2T7NNQ6|A0A2T7NNQ6_POMCA;tr|A0A210QEZ5|A0A210QEZ5_MIZYE;tr|A0A6J8DYX7|A0A6J8DYX7_MYTCO;tr|K1PC32|K1PC32_CRAGI	Uncharacterized protein OS=Lottia gigantea OX=225164 GN=LOTGIDRAFT_224824 PE=4 SV=1	276018	6419.02
4_3	tr|K1QG58|K1QG58_CRAGI	14.1543	NA	41795.8	DLYANTVLSGGTTMYPGIADR;DSYVGDEAQSK;IWHHTFYNELR;LCYVALDFEQEMATAASSSSLEK;QEYDESGPSIVHR;YSVWIGGSILASLSTFQQMWISKQEYDESGPSIVHR	1;1;0;1;0;1	4	4	0.2713	32665;17899;25394;25393;34295;25405;25420;36643	-	Actin OS=Crassostrea gigas OX=29159 GN=CGI_10003492 PE=3 SV=1	272449	11845.6
12_34	tr|A0A6J8CLH2|A0A6J8CLH2_MYTCO	5.52394	NA	50295.9	ALTVPELTQQMFDSK;EIVHIQAGQCGNQIGSK;ETETCDCLQGFQMAHSLGGGTGSGMGTLLISK;EVDEQMLNVQNK;EVDEQMLNVQNKNSSYFVEWIPNNVK;FPGQLNADLR;FPGQLNADLRK;FWEVISDEHGIDPSGIYHGDSDLQLER;GLKMSATFIGNSTAIQEIFK;IMNTFSVMPSPK;ISEQFTAMFR;LTTPTYGDLNHLVSATMSGVTTCLR;MREIVHIQAGQCGNQIGSK;MSATFIGNSTAIQEIFK;MSATFIGNSTAIQEIFKR;NSSYFVEWIPNNVK;TAVCDIPPR;TLKLTTPTYGDLNHLVSATMSGVTTCLR	0;0;1;0;0;0;0;1;0;0;0;0;0;0;0;0;0;0	2	3	0.4709	27877;27892;27879;27876;27873;27874;29316;29304;29302;36358;36340;24467;24468;24125;24144;24465;24466;24124;36051;36083;36048;36085;36055;36079;16102;16099;16104;16100;16101;16129;16096;19508;19536;19500;19507;19531;19538;19501;19539;19540;19502;19505;36014;32358;22636;21878;22275;22637;22638;22655;22273;22297;19161;19163;19173;19165;19155;19172;19151;19184;19158;19153;18700;18707;19180;19162;191…	-	Tubulin beta chain OS=Mytilus coruscus OX=42192 GN=MCOR_30730 PE=3 SV=1	264055	12002.5
112_2	tr|K1QR98|K1QR98_CRAGI	6.4809	NA	53859.3	FDMIIPILEK;INATNMGDDTALHLAASHGHR;MWLDNTENDLNQGDDHR;TNIVDMLIQR	0;0;1;1	2	2	0.1224	18863;18407;32579;32500;32577;32576;32502;32578;32501;32499;32583;32584;31695;18431	-	Integrin-linked protein kinase OS=Crassostrea gigas OX=29159 GN=CGI_10015503 PE=4 SV=1	262886	8762.88
163_1	tr|A0A210R422|A0A210R422_MIZYE	2.51089	NA	51793.1	YAADGGFK	1	1	1	0.0175	8705	-	Uncharacterized protein OS=Mizuhopecten yessoensis OX=6573 GN=KP79_PYT11155 PE=4 SV=1	259151	7404.3
175_1	tr|A0A2Z5ZC64|A0A2Z5ZC64_9BIVA	3.97002	NA	50137.8	IPHFTELPLDDQVILLR	1	1	1	0.0375	31262	tr|A0A2Z5ZC60|A0A2Z5ZC60_9BIVA	Retinoid X receptor OS=Corbicula sandai OX=141465 GN=RXR PE=2 SV=1	255782	10657.6
194_1	tr|A0A2T7PF69|A0A2T7PF69_POMCA	3.97002	NA	62076.8	LDSGDLSYLSR	1	1	1	0.02	18579	-	Nicotinate phosphoribosyltransferase OS=Pomacea canaliculata OX=400727 GN=C0Q70_07471 PE=3 SV=1	242071	8645.4
2_23	tr|V4B1Y2|V4B1Y2_LOTGI	3.97002	NA	32378.9	AFVHWYVGEGMEEGEFSEAR;AVCMFSNTTAIAEAWAR;DVNAAIATIK;DVNAAIATIKTK;FDGALNVDLTEFQTNLVPYPR;GDVVPKDVNAAIATIK;LIGQIVSSITASLR;TIQFVDWCPTGFK;YMACCMLYR	0;1;0;0;0;0;0;0;0	1	2	0.3889	33239;33258;33275;33246;33269;33265;33157;33271;33277;33279;33240;33245;33155;33244;33266;33236;33270;33242;33262;33253;33261;33154;33267;33249;33156;33268;33152;33237;33238;33260;33251;33259;33274;33280;33257;33263;33273;33256;30030;30032;12918;12911;12916;12949;12950;12920;12945;19132;19136;33646;33648;33651;33649;33647;33644;33650;33645;26430;26431;26428;24358;24355;24365;24371;24364;24357;243…	-	Tubulin_C domain-containing protein OS=Lottia gigantea OX=225164 GN=LOTGIDRAFT_157592 PE=3 SV=1	234989	15665.9
52_1	tr|E9RHD8|E9RHD8_REICL	5.19063	NA	48562.8	QLFTLVDWAK;VLTELVAK	1;1	2	2	0.0407	18472;9696	tr|Q66TQ0|Q66TQ0_REICL;tr|V4AHL7|V4AHL7_LOTGI;tr|E9RHD9|E9RHD9_REICL	Retinoid X receptor isoform 1 OS=Reishia clavigera OX=272940 GN=RXR PE=2 SV=1	229365	10425.7
197_1	tr|A0A210R532|A0A210R532_MIZYE	3.97002	NA	55527.3	LEPLLVEVFSLQK	1	1	1	0.0264	25378	-	Vitamin D3 receptor OS=Mizuhopecten yessoensis OX=6573 GN=KP79_PYT16878 PE=3 SV=1	226176	7799.18
172_1	tr|A0A0E3SV86|A0A0E3SV86_9GAST	3.97002	NA	12310.8	STEILIR	1	1	1	0.0642	8794	-	Histone H3 (Fragment) OS=Armodoris anudeorum OX=1639826 GN=H3 PE=3 SV=1	225597	56399.3
2_19	tr|A0A433TVV0|A0A433TVV0_ELYCH	6.21422	NA	50610.6	AIYVDLEPSVVDEVR;EDAANNYAR;FDGALNVDLTEFQTNLVPYPR;LIGQIVSSITASLR;QLFHPEQLINGK;QLFHPEQLINGKEDAANNYAR;YMACCMLYR	0;0;0;0;1;1;0	2	10	0.1762	27553;13089;13128;33646;33648;33651;33649;33647;33644;33650;33645;24358;24355;24365;24371;24364;24357;24374;24360;24372;24370;24362;24369;23599;33789;33793;33798;33788;33680;33674;33673;33791;33786;20129	-	Tubulin alpha chain (Fragment) OS=Elysia chlorotica OX=188477 GN=EGW08_006538 PE=3 SV=1	223273	8587.44
54_1	tr|K1PX23|K1PX23_CRAGI	11.6715	NA	49487.5	FHTEALTALLADDNK;LSVLGAITSVQQR;TELSQSDMFDPR;YFDEISQDTGK	1;1;1;1	4	4	0.1151	26989;22365;24012;20600	tr|A0A0L8H562|A0A0L8H562_OCTBM;tr|A0A210PPA0|A0A210PPA0_MIZYE;tr|A0A2T7P8B5|A0A2T7P8B5_POMCA;tr|A0A6J8F0Q9|A0A6J8F0Q9_MYTCO	Eukaryotic peptide chain release factor subunit 1 OS=Crassostrea gigas OX=29159 GN=CGI_10024132 PE=3 SV=1	218267	8730.67
107_1	tr|A0A0L8GDL9|A0A0L8GDL9_OCTBM	3.97002	NA	27268.3	YANDIEISK	1	1	1	0.037	13742	tr|A0A6P7SRT7|A0A6P7SRT7_OCTVU;tr|A0A6P7SS42|A0A6P7SS42_OCTVU;tr|A0A6P7SSN5|A0A6P7SSN5_OCTVU;tr|A0A6P7SS13|A0A6P7SS13_OCTVU	Uncharacterized protein (Fragment) OS=Octopus bimaculoides OX=37653 GN=OCBIM_22035240mg PE=3 SV=1	217897	11468.3
82_1	tr|A0A6P7T5Z0|A0A6P7T5Z0_OCTVU	2.59532	NA	48406.1	VYLSGMPELR	1	1	1	0.0237	17434	tr|A0A0L8FWV0|A0A0L8FWV0_OCTBM;tr|A0A6J8A3L8|A0A6J8A3L8_MYTCO;tr|A0A210PMG5|A0A210PMG5_MIZYE;tr|A0A6P7T776|A0A6P7T776_OCTVU;tr|K1Q2E0|K1Q2E0_CRAGI	AP-1 complex subunit mu-1 isoform X2 OS=Octopus vulgaris OX=6645 GN=LOC115219648 PE=4 SV=1	217711	7507.26
2_47	tr|A0A6P7U642|A0A6P7U642_OCTVU	3.97002	NA	47410.4	AFVHWYVGEGMEEGEFSEAR;AFVHWYVGEGMEEGEFSEAREDLAALEK;AVFVDLEPTVVDEVR;AVFVDLEPTVVDEVRTGTYR;AYHEQLSVAEITNACFEPASQMVK;DVNAAIATIK;DVNAAIATIKTK;EDAANNYAR;EDLAALEK;FDGALNVDLTEFQTNLVPYPR;GDVVPKDVNAAIATIK;NLDIERPTYTNLNR;QLFHPEQLITGK;QLFHPEQLITGKEDAANNYAR;RNLDIERPTYTNLNR;TIQFVDWCPTGFK;VGINYQPPTVVPGGDLAK;VGINYQPPTVVPGGDLAKVQR;YMACCMLYR	0;0;0;0;1;0;0;0;0;0;0;0;0;0;0;0;0;0;0	1	5	0.4471	33239;33258;33275;33246;33269;33265;33157;33271;33277;33279;33240;33245;33155;33244;33266;33236;33270;33242;33262;33253;33261;33154;33267;33249;33156;33268;33152;33237;33238;33260;33251;33259;33274;33280;33257;33263;33273;33256;36194;36195;27301;27299;27315;27300;27296;27306;27314;27304;27298;27305;27294;27313;27308;27292;27285;27320;27318;27317;27316;27295;27287;27307;32819;34927;34928;35031;349…	-	tubulin alpha-1 chain-like OS=Octopus vulgaris OX=6645 GN=LOC115230390 PE=4 SV=1	203630	8484.59
97_1	tr|A0A0L8FJV8|A0A0L8FJV8_OCTBM	2.92862	NA	54797.8	ISTIEQYAMR	1	1	2	0.02	18637;18638	tr|A0A6P7S5V6|A0A6P7S5V6_OCTVU;tr|A0A0L8FJ80|A0A0L8FJ80_OCTBM	Uncharacterized protein OS=Octopus bimaculoides OX=37653 GN=OCBIM_22018054mg PE=3 SV=1	197775	5650.72
124_1	tr|A0A210Q656|A0A210Q656_MIZYE	2.59532	NA	54539.9	ESAAIYISK	1	1	1	0.0184	12164	-	UDP-glucose 6-dehydrogenase OS=Mizuhopecten yessoensis OX=6573 GN=KP79_PYT13220 PE=3 SV=1	181930	6497.5
143_1	tr|V4AAC3|V4AAC3_LOTGI	3.97002	NA	53834	ALVFVDNHDNQR	1	1	1	0.0249	23668	-	Alpha-amylase OS=Lottia gigantea OX=225164 GN=LOTGIDRAFT_228508 PE=3 SV=1	178052	6359.02
41_2	tr|A0A210QEP4|A0A210QEP4_MIZYE	6.56533	NA	52476.2	EKVEFILEQMR;MEVDYSSTVDEK;VTEAADILQELQVETFGSMEK	0;1;1	2	3	0.0969	23945;23071;33336;33335	-	26S proteasome non-ATPase regulatory subunit 12 OS=Mizuhopecten yessoensis OX=6573 GN=KP79_PYT05861 PE=3 SV=1	175551	5851.7
38_1	tr|A0A6P7SD78|A0A6P7SD78_OCTVU	2.51089	NA	58724.1	IVEVLGMPPK	1	1	1	0.0192	15154	tr|A0A6P7SDQ0|A0A6P7SDQ0_OCTVU;tr|K1PIH7|K1PIH7_CRAGI;tr|A0A6J8DX88|A0A6J8DX88_MYTCO;tr|A0A0B6Y6R5|A0A0B6Y6R5_9EUPU;tr|A0A210R290|A0A210R290_MIZYE;tr|A0A6P7SE21|A0A6P7SE21_OCTVU;tr|A0A3S1B1D2|A0A3S1B1D2_ELYCH;tr|A0A6J8DUY5|A0A6J8DUY5_MYTCO;tr|A0A2C9JXF1|A0A2C9JXF1_BIOGL;tr|A0A6P7SD70|A0A6P7SD70_OCTVU;tr|A0A2C9JXE7|A0A2C9JXE7_BIOGL;tr|A0A0L8H3U4|A0A0L8H3U4_OCTBM	dual specificity tyrosine-phosphorylation-regulated kinase 1A-like isoform X4 OS=Octopus vulgaris OX=6645 GN=LOC115211760 PE=4 SV=1	174627	6716.42
118_1	tr|A0A210PVA0|A0A210PVA0_MIZYE	11.91	NA	49975.9	IAESLGISLLAPR;QIEGVTDYLTTEISTSK;TSANAADSATQSVNEK	1;1;1	3	3	0.1036	21611;29856;26243	-	Sarcalumenin OS=Mizuhopecten yessoensis OX=6573 GN=KP79_PYT16150 PE=4 SV=1	166422	6656.86
12_14	tr|A0A2C9K331|A0A2C9K331_BIOGL	2.59532	NA	49738	AITVPELTQQMFDAK;AVLVDLEPGTMDSVR;EIVHIQCGQCGNQIGAK;EVDEQMLNVQNK;FPGQLNSDLR;FPGQLNSDLRK;LHFFIPGFAPLTSR;MSMKEVDEQMLNVQNK;TAVCDIPPR	0;0;1;0;0;0;0;0;0	1	1	0.218	27611;27615;27370;27612;27614;27609;27613;27619;27620;27608;26352;26535;26538;30193;24467;24468;24125;24144;24465;24466;24124;16532;19935;26369;26368;30843;30676;30673;13198;13204;13203;13209;13199;13210;13202;13200;13201;13211	-	Uncharacterized protein OS=Biomphalaria glabrata OX=6526 GN=106079348 PE=3 SV=1	161027	7667.93
171_1	tr|A0A2C9KBV8|A0A2C9KBV8_BIOGL	2.51089	NA	52997.7	EGIVALR	1	1	1	0.0146	7087	tr|A0A0B6ZZP8|A0A0B6ZZP8_9EUPU;tr|A0A3S1GZU2|A0A3S1GZU2_ELYCH;tr|V4A0Q9|V4A0Q9_LOTGI;tr|A0A2T7PCR3|A0A2T7PCR3_POMCA	Uncharacterized protein OS=Biomphalaria glabrata OX=6526 GN=106077410 PE=4 SV=1	160002	5714.35
148_1	tr|A0A210QDU5|A0A210QDU5_MIZYE	2.59532	NA	372080	FSPDGLLFASAGK	1	1	1	0.0039	20787	-	DmX-like protein 2 OS=Mizuhopecten yessoensis OX=6573 GN=KP79_PYT14946 PE=4 SV=1	156498	1109.91
137_1	tr|A0A6J8EK21|A0A6J8EK21_MYTCO	2.51089	NA	54032.1	NLNEEHSHVLLK	1	1	1	0.0256	23795	tr|A0A6J8EIX7|A0A6J8EIX7_MYTCO;tr|A0A210QWN0|A0A210QWN0_MIZYE	Nuclear hormone receptor family member nhr-48,Nuclear hormone receptor HR96 OS=Mytilus coruscus OX=42192 GN=MCOR_52494 PE=3 SV=1	147783	5473.44
79_1	tr|K1Q263|K1Q263_CRAGI	3.97002	NA	34033.5	YQDFDSELGGHK	1	1	1	0.0401	22899	tr|K1Q2B6|K1Q2B6_CRAGI;tr|V4B4S2|V4B4S2_LOTGI;tr|A0A2T7PCL0|A0A2T7PCL0_POMCA;tr|K1QX53|K1QX53_CRAGI;tr|A0A1L4FR27|A0A1L4FR27_9BIVA	Cytochrome P450 20A1 OS=Crassostrea gigas OX=29159 GN=CGI_10001261 PE=3 SV=1	146192	8121.76
120_1	tr|A0A0L8HK94|A0A0L8HK94_OCTBM	2.51089	NA	61621.8	KGEFETGFER	1	1	1	0.0181	17934	tr|K1RCY7|K1RCY7_CRAGI;tr|A0A2T7Q0K0|A0A2T7Q0K0_POMCA;tr|A0A6P7SDN2|A0A6P7SDN2_OCTVU	Tr-type G domain-containing protein OS=Octopus bimaculoides OX=37653 GN=OCBIM_22012708mg PE=4 SV=1	145745	4286.61
132_1	tr|K1R2D6|K1R2D6_CRAGI	3.97002	NA	79636.6	LSPEQILIR	1	1	1	0.0127	14206	tr|A0A6J8A2X8|A0A6J8A2X8_MYTCO;tr|A0A210PLF3|A0A210PLF3_MIZYE	Plastin-3 OS=Crassostrea gigas OX=29159 GN=CGI_10020447 PE=4 SV=1	143113	3044.97
177_1	tr|A0A2C9JN94|A0A2C9JN94_BIOGL	3.97002	NA	66130.2	DVSGEGVQQALLK	1	1	1	0.0218	21703	-	Uncharacterized protein OS=Biomphalaria glabrata OX=6526 GN=106060866 PE=3 SV=1	136224	3584.85
12_2	tr|G3ET66|G3ET66_9BIVA	2.2442	NA	33622.5	AGPYGEIFRPDNFVFGQSGAGNNWAK;FPGQLNADLR;FPGQLNADLRK	1;0;0	1	1	0.1213	35350;16102;16099;16104;16100;16101;16129;16096;19508;19536;19500;19507;19531;19538;19501;19539;19540;19502;19505	-	Tubulin beta chain (Fragment) OS=Lametila abyssorum OX=1069103 GN=BTUB PE=3 SV=1	136162	8510.12
30_1	tr|K1QAM7|K1QAM7_CRAGI	4.44263	NA	60266.2	DIVQFVPFR;SDPYLEISK	1;1	2	2	0.0333	15833;13714	-	Copine-7 OS=Crassostrea gigas OX=29159 GN=CGI_10011899 PE=3 SV=1	126720	5280.01
93_1	tr|K1R5N7|K1R5N7_CRAGI	2.16558	NA	59379.1	VSDFGLAK	1	1	1	0.0156	8888	tr|A0A2T7NFQ7|A0A2T7NFQ7_POMCA;tr|A0A6J8F3Z2|A0A6J8F3Z2_MYTCO;tr|A0A6P7S5D9|A0A6P7S5D9_OCTVU;tr|A0A6P7S5D0|A0A6P7S5D0_OCTVU;tr|A0A210QZ93|A0A210QZ93_MIZYE;tr|A0A0L8IAL1|A0A0L8IAL1_OCTBM;tr|A0A3S1BL98|A0A3S1BL98_ELYCH;tr|A0A6P7S5A0|A0A6P7S5A0_OCTVU	Tyrosine-protein kinase OS=Crassostrea gigas OX=29159 GN=CGI_10007935 PE=3 SV=1	126170	3710.88
11_1	tr|A0A6J8EXA1|A0A6J8EXA1_MYTCO	3.97002	NA	80205.1	GVVDSEDIPLNLSR	1	1	1	0.0201	25362	tr|A0A2T7PPB7|A0A2T7PPB7_POMCA;tr|A0A2C9JR17|A0A2C9JR17_BIOGL;tr|A0A210QVV8|A0A210QVV8_MIZYE;tr|V4CMR5|V4CMR5_LOTGI;tr|A0A6P7T2I2|A0A6P7T2I2_OCTVU;tr|A0A0B7AFW3|A0A0B7AFW3_9EUPU;tr|A0A433U8Z1|A0A433U8Z1_ELYCH;tr|K1QDN1|K1QDN1_CRAGI	TRAP1 OS=Mytilus coruscus OX=42192 GN=MCOR_56976 PE=3 SV=1	124956	2550.12
179_1	tr|A0A6J8CTL3|A0A6J8CTL3_MYTCO	2.06638	NA	46601.4	VTPQNVQQFTK	1	1	1	0.027	20321	-	Histone deacetylase OS=Mytilus coruscus OX=42192 GN=MCOR_33356 PE=3 SV=1	121581	5526.4
2_30	tr|A0A6J8CI40|A0A6J8CI40_MYTCO	2.59532	NA	46808.7	AFVHWYVGEGMEEGEFSEAR;AIYVDLEPSVVDEVR;AVCMLSNTTAIAEAWAR;DVNAAIATIK;DVNAAIATIKTK;EDAANNYAR;EIVDLVLDK;FDGALNVDLTEFQTNLVPYPR;GDVVPKDVNAAIATIK;LIGQIVSSITASLR;NLDIERPSYTNLNR;RNLDIERPSYTNLNR;YMACCMLYR	0;0;0;0;0;0;1;0;0;0;0;0;0	1	1	0.3517	33239;33258;33275;33246;33269;33265;33157;33271;33277;33279;33240;33245;33155;33244;33266;33236;33270;33242;33262;33253;33261;33154;33267;33249;33156;33268;33152;33237;33238;33260;33251;33259;33274;33280;33257;33263;33273;33256;27553;29603;29790;29808;29791;29813;29810;29814;12918;12911;12916;12949;12950;12920;12945;19132;19136;13089;13128;13529;33646;33648;33651;33649;33647;33644;33650;33645;264…	-	Tubulin alpha chain OS=Mytilus coruscus OX=42192 GN=MCOR_30738 PE=3 SV=1	120106	5459.38
33_1	tr|V4A8P8|V4A8P8_LOTGI	3.97002	NA	47070	AAVPSGASTGIYEAIELR	1	1	1	0.0415	28893	-	2-phospho-D-glycerate hydro-lyase OS=Lottia gigantea OX=225164 GN=LOTGIDRAFT_182683 PE=3 SV=1	118559	4088.25
196_1	tr|K1QTM7|K1QTM7_CRAGI	2.13241	NA	32450.4	TAEHVQQILASK	1	1	1	0.0408	21167	-	AN1-type zinc finger protein 1 OS=Crassostrea gigas OX=29159 GN=CGI_10027810 PE=4 SV=1	118546	7409.13
174_1	tr|A0A3S0ZJM2|A0A3S0ZJM2_ELYCH	7.94003	NA	39656.9	HYAHVDCPGHADYVK;TVVTGVEMFR	1;1	2	3	0.0696	28472;28471;16300	-	Elongation factor Tu OS=Elysia chlorotica OX=188477 GN=EGW08_023284 PE=3 SV=1	114715	4987.6
84_1	tr|A0A3S0Z8C2|A0A3S0Z8C2_ELYCH	3.97002	NA	124486	IGEVHDGAATMDWMEQEQER	1	1	1	0.0176	33171	-	Elongation factor G, mitochondrial OS=Elysia chlorotica OX=188477 GN=EGW08_023087 PE=3 SV=1	114044	1462.1
130_1	tr|V3ZGG5|V3ZGG5_LOTGI	3.97002	NA	143607	NVFTASAEYK	1	1	1	0.0079	16067	tr|K1PV35|K1PV35_CRAGI;tr|A0A6J8BZB1|A0A6J8BZB1_MYTCO;tr|A0A210QLF5|A0A210QLF5_MIZYE	Uncharacterized protein OS=Lottia gigantea OX=225164 GN=LOTGIDRAFT_218011 PE=4 SV=1	112999	1486.82
59_1	tr|A0A210PW17|A0A210PW17_MIZYE	2.59532	NA	76645	VADFGLAK	1	1	1	0.0118	8598	tr|A0A2T7PQU6|A0A2T7PQU6_POMCA;tr|V4AEP1|V4AEP1_LOTGI;tr|A0A210QAJ8|A0A210QAJ8_MIZYE;tr|A0A6J8AFK0|A0A6J8AFK0_MYTCO;tr|V4B8V7|V4B8V7_LOTGI;tr|A0A6J8AHN2|A0A6J8AHN2_MYTCO	Tyrosine-protein kinase OS=Mizuhopecten yessoensis OX=6573 GN=KP79_PYT09890 PE=3 SV=1	105080	2501.89
198_1	tr|A0A6J8DAJ1|A0A6J8DAJ1_MYTCO	2.59532	NA	49923.7	LASQIIAK	1	1	1	0.0176	9057	-	GALK2 OS=Mytilus coruscus OX=42192 GN=MCOR_38672 PE=3 SV=1	97974.6	3918.99
16_1	tr|K1QND2|K1QND2_CRAGI	4.75509	NA	54287.5	SLSETYELKR;VNIIPVIAK	1;1	2	2	0.04	18587;11837	tr|A0A0L8FL52|A0A0L8FL52_OCTBM;tr|V4AA98|V4AA98_LOTGI;tr|A0A6P7TBX8|A0A6P7TBX8_OCTVU;tr|A0A210QW80|A0A210QW80_MIZYE	Septin-2 OS=Crassostrea gigas OX=29159 GN=CGI_10022558 PE=3 SV=1	87437.6	3643.24
86_1	tr|A0A0B7AM26|A0A0B7AM26_9EUPU	3.97002	NA	21889.7	TVEAEAAHGTVTR	1	1	2	0.067	21658;21657	tr|V4AVE0|V4AVE0_LOTGI;tr|A0A6P7SEQ6|A0A6P7SEQ6_OCTVU;tr|A0A2T7PJ19|A0A2T7PJ19_POMCA;tr|A0A3S1BUQ6|A0A3S1BUQ6_ELYCH;tr|A0A0L8G7T8|A0A0L8G7T8_OCTBM;tr|A0A2C9JMW8|A0A2C9JMW8_BIOGL;tr|A0A2C9JMW4|A0A2C9JMW4_BIOGL	IDP (Fragment) OS=Arion vulgaris OX=1028688 GN=ORF127416 PE=3 SV=1	83665.5	6972.13
153_1	tr|A0A210QJR3|A0A210QJR3_MIZYE	2.59532	NA	109872	GYDLLLEVDDIEKR	1	1	1	0.0143	27186	-	Protein PAT1-like 1 OS=Mizuhopecten yessoensis OX=6573 GN=KP79_PYT06970 PE=3 SV=1	82988.9	1360.47
85_1	tr|C0M1B2|C0M1B2_9BIVA	3.97002	NA	16227.4	GHAITLTYALNNFVDSLDDPSR	1	1	1	0.1467	33729	sp|P14821|GLB2A_ANAIN;tr|G9BZP9|G9BZP9_TEGGR	Hemoglobin OS=Scapharca kagoshimensis OX=499954 GN=HbIIA PE=2 SV=1	81582.4	10197.8
116_1	tr|A0A2T7PZB4|A0A2T7PZB4_POMCA	2.59532	NA	61699.4	SDFGFVGAK	1	1	1	0.0162	10949	-	Uncharacterized protein OS=Pomacea canaliculata OX=400727 GN=C0Q70_01388 PE=3 SV=1	81070.8	2702.36
45_1	tr|A0A3S1BVA3|A0A3S1BVA3_ELYCH	3.97002	NA	30262.3	LVQAFQFTDK	1	1	1	0.0362	17856	tr|D3K380|D3K380_PINFU;tr|A0A4Y5UXY5|A0A4Y5UXY5_HALDH;tr|A0A0B6Z732|A0A0B6Z732_9EUPU;tr|D5FFW7|D5FFW7_CRAGI;tr|A0A2C9K5L4|A0A2C9K5L4_BIOGL;tr|V3ZME8|V3ZME8_LOTGI;tr|A0A0K1RMV1|A0A0K1RMV1_PINFU;tr|A0A0B6Z4Q3|A0A0B6Z4Q3_9EUPU;tr|E1B300|E1B300_CRIPL;tr|A0A0B7AAB0|A0A0B7AAB0_9EUPU;tr|A0A140H910|A0A140H910_SINWO;tr|A0A0B6Z6H1|A0A0B6Z6H1_9EUPU;tr|K1Q615|K1Q615_CRAGI;tr|A0A0L8H716|A0A0L8H716_OCTBM;tr|A0…	Thioredoxin domain-containing protein OS=Elysia chlorotica OX=188477 GN=EGW08_016521 PE=4 SV=1	79208.8	4400.49
37_1	tr|V3ZH72|V3ZH72_LOTGI	2.92862	NA	50220.2	LFDELTANYK	1	1	1	0.0233	18284	tr|K1PEL8|K1PEL8_CRAGI;tr|A0A210QVD0|A0A210QVD0_MIZYE;tr|A0A2C9K2I7|A0A2C9K2I7_BIOGL;tr|A0A0B7A8C1|A0A0B7A8C1_9EUPU;tr|A0A0B6YAX1|A0A0B6YAX1_9EUPU;tr|A0A3S1HF70|A0A3S1HF70_ELYCH	Serine/threonine protein phosphatase 2A regulatory subunit OS=Lottia gigantea OX=225164 GN=LOTGIDRAFT_133243 PE=3 SV=1	72499.5	3624.98
2_8	tr|V4ARV5|V4ARV5_LOTGI	3.97002	NA	16373	DVNAAIATIK;DVNAAIATIKTK;FPLATYAPVISAEK;TIQFVDWCPTGFK;YMACCMLYR	0;0;1;0;0	1	1	0.3265	12918;12911;12916;12949;12950;12920;12945;19132;19136;25257;26310;26313;26311;26308;20129	-	Tubulin_C domain-containing protein (Fragment) OS=Lottia gigantea OX=225164 GN=LOTGIDRAFT_98138 PE=3 SV=1	71985.3	7998.36
95_1	tr|A0A6J8D3U0|A0A6J8D3U0_MYTCO	2.09679	NA	47020.9	TYTSGELLTGYLK	1	1	1	0.0317	24109	-	Tryptophanyl-tRNA synthetase OS=Mytilus coruscus OX=42192 GN=MCOR_35867 PE=3 SV=1	68152.7	2434.03
72_1	tr|V4AHI6|V4AHI6_LOTGI	3.97002	NA	14591.5	IQNTGDFYDLYGGEK	1	1	1	0.12	27809	tr|A0A2T7PUB0|A0A2T7PUB0_POMCA	SH2 domain-containing protein OS=Lottia gigantea OX=225164 GN=LOTGIDRAFT_180102 PE=4 SV=1	60831.1	6759.01
58_1	tr|A0A6J8F0Z5|A0A6J8F0Z5_MYTCO	4.76089	NA	77632.9	LPVPFGLVR;YGVAPDHPEVK	1;1	2	2	0.0287	12548;18244	tr|A0A6P7SF12|A0A6P7SF12_OCTVU	FDXR OS=Mytilus coruscus OX=42192 GN=MCOR_57238 PE=4 SV=1	56374	1174.46
22_3	tr|A0A6J8A7E6|A0A6J8A7E6_MYTCO	5.17283	NA	72830.6	DEGWLAEHMLIMGLKNDK;IFHVNWFR;WDELFSIPK	1;0;1	2	2	0.0542	31898;15766;16202	tr|A0A6J8A4N7|A0A6J8A4N7_MYTCO;tr|A0A6J8A8W6|A0A6J8A8W6_MYTCO;tr|A0A6J8A5Q8|A0A6J8A5Q8_MYTCO	Phosphoenolpyruvate carboxykinase (GTP) OS=Mytilus coruscus OX=42192 GN=MCOR_4137 PE=3 SV=1	55805.7	1297.81
14_1	tr|A0A210Q5J9|A0A210Q5J9_MIZYE	6.16845	NA	48384.8	FDDGAGGDNEVQR;IINADSDDPK	1;1	2	2	0.053	22546;14781	tr|K1Q1I2|K1Q1I2_CRAGI;tr|A0A433TQ85|A0A433TQ85_ELYCH;tr|V4CC68|V4CC68_LOTGI;tr|A0A6J8BE68|A0A6J8BE68_MYTCO	26S proteasome regulatory subunit 7 OS=Mizuhopecten yessoensis OX=6573 GN=KP79_PYT21179 PE=3 SV=1	55210.4	1840.35
158_1	tr|A0A6J8C0N2|A0A6J8C0N2_MYTCO	2.16558	NA	28676.4	EAVAMEAYAK	1	1	1	0.0383	15134	tr|K1R294|K1R294_CRAGI	CCT2 OS=Mytilus coruscus OX=42192 GN=MCOR_24306 PE=3 SV=1	54325.7	3395.35
113_1	tr|A0A6P7TB00|A0A6P7TB00_OCTVU	2.92862	NA	36674.6	SGFQAVTGK	1	1	1	0.028	10193	tr|A0A0L8GP44|A0A0L8GP44_OCTBM;tr|A0A210QF30|A0A210QF30_MIZYE;tr|K1Q5Z6|K1Q5Z6_CRAGI	eukaryotic translation initiation factor 2 subunit 2-like OS=Octopus vulgaris OX=6645 GN=LOC115221461 PE=4 SV=1	53316.1	2665.81
160_1	tr|V3ZDB1|V3ZDB1_LOTGI	6.56533	NA	57516.6	GSGNLDAIQIIK;TVFGGGSSEMLMADAVSK	1;1	2	2	0.0564	18681;29085	-	CCT-beta OS=Lottia gigantea OX=225164 GN=LOTGIDRAFT_210058 PE=3 SV=1	48905.3	1321.76
75_1	tr|A0A0B6ZBE4|A0A0B6ZBE4_9EUPU	2.59532	NA	71618.2	FPLFGGWK	1	1	1	0.0127	11472	tr|A0A0L8GGA9|A0A0L8GGA9_OCTBM;tr|V3Z1F4|V3Z1F4_LOTGI;tr|A0A210PHZ0|A0A210PHZ0_MIZYE;tr|A0A433TXG0|A0A433TXG0_ELYCH;tr|K1QWZ6|K1QWZ6_CRAGI;tr|A0A2T7NTC6|A0A2T7NTC6_POMCA;tr|A0A2C9JCS5|A0A2C9JCS5_BIOGL;tr|A0A6P7TSG4|A0A6P7TSG4_OCTVU;tr|A0A6J8DNG2|A0A6J8DNG2_MYTCO	Dolichyl-diphosphooligosaccharide--protein glycosyltransferase subunit 1 (Fragment) OS=Arion vulgaris OX=1028688 GN=ORF54413 PE=3 SV=1	48155.6	1174.53
12_39	tr|A0A223FL42|A0A223FL42_9GAST	2.92862	NA	44975.8	AVLVDLEPGTMDSVR;EVDEQMLNVQNK;EVDEQMLNVQNKNSSYFVEWIPNNVK;FPGQLNADLR;FPGQLNADLRK;FWEVISDEHGIDPTGTYHGDSDLQLER;GHYTEGAELVDSVLDVVR;GHYTEGAELVDSVLDVVRK;IMNTFSVVPSPK;LHFFMPGFAPLTSR;LTTPTYGDLNHLVSATMSGVTTCLR;MSMKEVDEQMLNVQNK;NSSYFVEWIPNNVK;SGPFGQIFRPDNFVFGQSGAGNNWAK;TAVCDIPPR;TLKLTTPTYGDLNHLVSATMSGVTTCLR;TNVYYNEATGGK;VSEQFTAMFR;YLTVAAMFR	0;0;0;0;0;0;0;0;0;0;0;0;0;0;0;0;1;0;0	1	1	0.5495	26352;26535;26538;24467;24468;24125;24144;24465;24466;24124;36051;36083;36048;36085;36055;36079;16102;16099;16104;16100;16101;16129;16096;19508;19536;19500;19507;19531;19538;19501;19539;19540;19502;19505;36025;36031;36032;36036;36033;36043;36035;36020;36037;36022;36038;30730;30736;30727;30724;30725;30728;30731;30735;30737;30732;30734;30738;30726;30721;30720;30729;31797;21491;21500;21492;21495;210…	-	Tubulin beta chain (Fragment) OS=Siphonaria japonica OX=981056 PE=2 SV=1	47578.1	2162.64
167_1	tr|V4CRI7|V4CRI7_LOTGI	2.92862	NA	51294.4	VGSAIVLLLQNR	1	1	1	0.0265	20122	-	CCR4-NOT transcription complex subunit 11 OS=Lottia gigantea OX=225164 GN=LOTGIDRAFT_227818 PE=3 SV=1	45588.3	2170.87
2_24	tr|A8HT65|A8HT65_HYRSC	3.97002	NA	19579.7	ALNVDLTEFQTNLVPYPR;AVCMLSNTTAIAEAWAR;DVNAAIATIK;DVNAAIATIKTK;GDVVPKDVNAAIATIK;IHFPLATYAPVISAEK;TIQFVDWCPTGFK;VGINYQPPTVVPGGDLAK;VGINYQPPTVVPGGDLAKVQR;YMACCMLYR	1;0;0;0;0;0;0;0;0;0	1	3	0.64	31824;31837;31838;29603;29790;29808;29791;29813;29810;29814;12918;12911;12916;12949;12950;12920;12945;19132;19136;26430;26431;26428;28339;28337;28341;28335;28330;28328;28334;28332;28333;26310;26313;26311;26308;29146;29152;29151;32531;32532;32538;20129	-	Tubulin A (Fragment) OS=Hyriopsis schlegelii OX=2706150 PE=2 SV=1	42852.1	3895.64
2_21	tr|A0A0L8FK19|A0A0L8FK19_OCTBM	4.75509	NA	50167.6	AVCMLSNTTAIAEAWAR;AVFVDLEPTVIDEVR;EDAANNYAR;EDLAALEK;FDGALNVDLTEFQTNLVPYPR;GDVVPKDVNQAIATIK;GHYTIGK;LDYKFDLMYAK;YMACCMLYR	0;0;0;0;0;1;0;1;0	2	4	0.2511	29603;29790;29808;29791;29813;29810;29814;27504;13089;13128;10080;10076;10075;10083;10072;33646;33648;33651;33649;33647;33644;33650;33645;27076;27077;7514;7520;23152;23151;20129	tr|A0A6P7TUY9|A0A6P7TUY9_OCTVU	Tubulin alpha chain (Fragment) OS=Octopus bimaculoides OX=37653 GN=OCBIM_22016917mg PE=3 SV=1	41220.9	1873.68
3_1	tr|A0A0B6ZZF4|A0A0B6ZZF4_9EUPU	6.56533	NA	68255.7	EPLPLLEAIYLITPTDK;IILLYIIHK	1;1	2	2	0.0438	30370;15976	tr|A0A0B6ZZQ9|A0A0B6ZZQ9_9EUPU	Uncharacterized protein OS=Arion vulgaris OX=1028688 GN=ORF85810 PE=3 SV=1	33877	846.925
112_1	tr|A0A6J8BNM2|A0A6J8BNM2_MYTCO	2.59532	NA	50985.9	EVPHADLTPMECGMK;INATNMGDDTALHLAASHGHR;VWLDNTENDLNQGDDHR	1;0;0	1	2	0.118	28206;28207;32579;32500;32577;32576;32502;32578;32501;32499;32583;32584;31451;31453;31459	tr|A0A6J8BMY0|A0A6J8BMY0_MYTCO	ILK OS=Mytilus coruscus OX=42192 GN=MCOR_20314 PE=4 SV=1	28936	933.42
32_1	tr|A0A0L8H9B7|A0A0L8H9B7_OCTBM	3.97002	NA	156664	TYGITFFLVK	1	1	1	0.0069	17669	tr|A0A433T6U4|A0A433T6U4_ELYCH;tr|A0A0B7BMP4|A0A0B7BMP4_9EUPU;tr|A0A2C9MAD5|A0A2C9MAD5_BIOGL;tr|A0A0L8H7T4|A0A0L8H7T4_OCTBM;tr|A0A6J8A7P5|A0A6J8A7P5_MYTCO;tr|A0A6J8A8K5|A0A6J8A8K5_MYTCO;tr|A0A6J8A8N5|A0A6J8A8N5_MYTCO;tr|A0A0B7BNU2|A0A0B7BNU2_9EUPU;tr|V4BLR4|V4BLR4_LOTGI;tr|A0A0B7BMQ0|A0A0B7BMQ0_9EUPU;tr|A0A0B7BNS3|A0A0B7BNS3_9EUPU;tr|A0A0B7BQW6|A0A0B7BQW6_9EUPU;tr|A0A6P7TUZ0|A0A6P7TUZ0_OCTVU;tr|A…	FERM domain-containing protein (Fragment) OS=Octopus bimaculoides OX=37653 GN=OCBIM_22020480mg PE=4 SV=1	25629.5	294.593
133_1	tr|Q4PKP7|Q4PKP7_APLCA	3.97002	NA	98029	LAATNALLNSLEFTK	1	1	1	0.0171	26398	tr|A0A2C9JYH5|A0A2C9JYH5_BIOGL;tr|A0A0L8IG38|A0A0L8IG38_OCTBM;tr|K1R2V1|K1R2V1_CRAGI;tr|A0A210PZZ2|A0A210PZZ2_MIZYE;tr|A0A6P7TE64|A0A6P7TE64_OCTVU	Importin beta 1 OS=Aplysia californica OX=6500 PE=2 SV=1	23068.5	549.25
88_1	tr|K1R0F9|K1R0F9_CRAGI	2.13241	NA	51794.8	FADFLYR	1	1	1	0.0155	11035	-	Uncharacterized protein OS=Crassostrea gigas OX=29159 GN=CGI_10003461 PE=4 SV=1	20455.9	786.766
42_1	tr|A0A210QGP7|A0A210QGP7_MIZYE	4.75509	NA	51679.2	ALYEQSLHIK;SINSILDYISTSK	1;1	2	2	0.052	18010;24003	tr|A0A2C9K1S0|A0A2C9K1S0_BIOGL;tr|A0A433SP24|A0A433SP24_ELYCH;tr|A0A6J8BXU3|A0A6J8BXU3_MYTCO;tr|A0A2T7NE13|A0A2T7NE13_POMCA;tr|V4B4Y1|V4B4Y1_LOTGI	COP9 signalosome complex subunit 2 OS=Mizuhopecten yessoensis OX=6573 GN=KP79_PYT15564 PE=3 SV=1	16526.8	612.102
2_44	tr|A0A0B7B286|A0A0B7B286_9EUPU	3.97002	NA	45068.4	AFVHWYVGEGMEEGEFSEAR;AFVHWYVGEGMEEGEFSEAREDLAALEK;AVCMLSNTTAIAEAWAR;AVFVDLEPTVVDEVR;AVFVDLEPTVVDEVRTGTYR;AYHEQLSVAEITNSCFEPANQLVK;EDAANNYAR;EDLAALEK;FDGALNVDLTEFQTNLVPYPR;GHYTIGK;IHFPLATYAPVISAEK;NLDIERPTYTNLNR;QLFHPEQLITGK;QLFHPEQLITGKEDAANNYAR;RNLDIERPTYTNLNR;VGINYQPPTVVPGGDLAK;VGINYQPPTVVPGGDLAKVQR;YMACCMLYR	0;0;0;0;0;1;0;0;0;0;0;0;0;0;0;0;0;0	1	8	0.4926	33239;33258;33275;33246;33269;33265;33157;33271;33277;33279;33240;33245;33155;33244;33266;33236;33270;33242;33262;33253;33261;33154;33267;33249;33156;33268;33152;33237;33238;33260;33251;33259;33274;33280;33257;33263;33273;33256;36194;36195;29603;29790;29808;29791;29813;29810;29814;27301;27299;27315;27300;27296;27306;27314;27304;27298;27305;27294;27313;27308;27292;27285;27320;27318;27317;27316;272…	-	Tubulin alpha chain (Fragment) OS=Arion vulgaris OX=1028688 GN=ORF157770 PE=3 SV=1	16458.1	748.096
147_1	tr|A0A6J8BP93|A0A6J8BP93_MYTCO	3.97002	NA	57975.9	QADLYISEGLHPR	1	1	1	0.0245	25135	tr|K1PXN5|K1PXN5_CRAGI;tr|A0A6J8BJD8|A0A6J8BJD8_MYTCO	CCT6 OS=Mytilus coruscus OX=42192 GN=MCOR_19785 PE=3 SV=1	16199.8	506.245
2_29	tr|Q86GG3|Q86GG3_9EUPU	3.97002	NA	45950.7	AFVHWYVGEGM;AVCMLSNTTAIAEAWAR;AYHEQLSVAEITNACFEPANQLVK;GHYTIGK;IHFPLATYAPVISAEK;LIGQIVSSITASLR;NLDIERPSYTNLNR;QLFHPEQLITGK;RNLDIERPSYTNLNR;VGINYQPPTVVPGGDLAK;VGINYQPPTVVPGGDLAKVQR;YMACCMLYR	1;0;0;0;0;0;0;0;0;0;0;0	1	1	0.3535	20823;29603;29790;29808;29791;29813;29810;29814;35000;35004;35008;35013;35005;35014;35009;35015;34999;35010;34998;35003;35006;35002;34997;7514;7520;28339;28337;28341;28335;28330;28328;28334;28332;28333;24358;24355;24365;24371;24364;24357;24374;24360;24372;24370;24362;24369;27569;27584;27571;27570;23270;23272;23284;23275;22865;23271;23278;23277;23281;22864;22863;23314;29557;29146;29152;29151;32531…	-	Tubulin alpha chain (Fragment) OS=Ambigolimax valentianus OX=1338344 PE=2 SV=1	13036.7	651.836
49_1	tr|A0A6J8CYA0|A0A6J8CYA0_MYTCO	2.19843	NA	53854.1	NAPELQALPHLK	1	1	1	0.0261	21292	tr|A0A6P7S7E2|A0A6P7S7E2_OCTVU	Serine/threonine protein phosphatase 2A regulatory subunit OS=Mytilus coruscus OX=42192 GN=MCOR_34668 PE=3 SV=1	11675.8	530.719
12_22	tr|V4A0A3|V4A0A3_LOTGI	3.97002	NA	49367.8	EIVHIQAGQCGNQIGSK;FPGQLNADLR;FPGQLNADLRK;GLKMSATFIGNSTAIQEIFK;IMNTFSVMPSPK;LHFFMPGFAPLTSR;LTTPTYGDLNHLVSATMSGITTCLR;MREIVHIQAGQCGNQIGSK;MSATFIGNSTAIQEIFK;MSATFIGNSTAIQEIFKR	0;0;0;0;0;0;1;0;0;0	1	1	0.2323	29316;29304;29302;16102;16099;16104;16100;16101;16129;16096;19508;19536;19500;19507;19531;19538;19501;19539;19540;19502;19505;32358;22636;21878;22275;22637;22638;22655;22273;22297;26563;26728;26727;26729;26725;26562;34917;32200;29723;29699;29527;29518;29700;31221;31356;31369	-	Tubulin beta chain OS=Lottia gigantea OX=225164 GN=LOTGIDRAFT_207064 PE=3 SV=1	10790.7	539.537
12_29	tr|Q6TL28|Q6TL28_9BIVA	2.59532	NA	34112.4	EVDEQMLNVQNK;EVDEQMLNVQNKNSSYFVEWIPNNVK;FPGQLNADLR;FPGQLNADLRK;GMGTLLISK;IMNTFSVVPSPK;ISEQFTAMFR;LHFFMPGFAPLTSR;LTTPTYGDLNHLVSATMSGVTTCLR;MSMKEVDEQMLNVQNK;NSSYFVEWIPNNVK;TAVCDIPPR;TLKLTTPTYGDLNHLVSATMSGVTTCLR;YLTVAAMFR	0;0;0;0;1;0;0;0;0;0;0;0;0;0	1	1	0.44	24467;24468;24125;24144;24465;24466;24124;36051;36083;36048;36085;36055;36079;16102;16099;16104;16100;16101;16129;16096;19508;19536;19500;19507;19531;19538;19501;19539;19540;19502;19505;11120;21491;21500;21492;21495;21035;21063;21498;21494;21516;21517;21497;21493;21502;21033;21032;21490;19161;19163;19173;19165;19155;19172;19151;19184;19158;19153;18700;18707;19180;19162;19175;19164;19176;19174;191…	-	Beta tubulin (Fragment) OS=Azumapecten farreri OX=106299 PE=2 SV=1	6987.67	436.729
183_1	tr|A0A210Q6G0|A0A210Q6G0_MIZYE	3.97002	NA	9605.58	MSTTGSWSFK	1	1	1	0.1205	16119	-	Uncharacterized protein OS=Mizuhopecten yessoensis OX=6573 GN=KP79_PYT15854 PE=4 SV=1	6167.17	1027.86
53_1	tr|A0A6P7SEH6|A0A6P7SEH6_OCTVU	6.4809	NA	51188.6	ARDYDAMGAQTR;DYDAMGAQTR;EVVHTVTLHEIDVINSR;GTEVDVDDIK;GTEVDVDDIKR;KEVVHTVTLHEIDVINSR;TEALTQAFR;TQGFLALFSGDTGEIK;VYSLFLDESR	1;1;0;0;0;0;0;0;0	2	3	0.1649	21947;16475;16439;30753;30747;30748;30746;30756;14915;19225;31816;13378;27223;18671	tr|A0A6P7SFK3|A0A6P7SFK3_OCTVU	ruvB-like 2 isoform X1 OS=Octopus vulgaris OX=6645 GN=LOC115212068 PE=4 SV=1	3532.53	130.835
131_1	tr|A0A2T7NTI6|A0A2T7NTI6_POMCA	3.97002	NA	20132.8	SLGDFLLESAR	1	1	1	0.0618	18143	-	PRA1 family protein OS=Pomacea canaliculata OX=400727 GN=C0Q70_14964 PE=3 SV=1	2494.06	356.295
98_1	tr|A0A210QPQ3|A0A210QPQ3_MIZYE	3.97002	NA	48199	YFLSQLISSPTK	1	1	1	0.0282	22645	-	CCR4-NOT transcription complex subunit 11 OS=Mizuhopecten yessoensis OX=6573 GN=KP79_PYT00836 PE=3 SV=1	0	0
28_1	tr|A0A0B7AFN4|A0A0B7AFN4_9EUPU	2.13241	NA	51917.8	NHPSMTELVNIAEISVR	1	1	1	0.0379	30388	tr|A0A0B7AEZ3|A0A0B7AEZ3_9EUPU;tr|A0A0B7AI33|A0A0B7AI33_9EUPU	Uncharacterized protein OS=Arion vulgaris OX=1028688 GN=ORF116245 PE=3 SV=1	0	0
195_1	tr|K1R5S6|K1R5S6_CRAGI	2.59532	NA	55112.9	LGFGIVDK	1	1	1	0.0164	9191	-	Spermine oxidase OS=Crassostrea gigas OX=29159 GN=CGI_10019135 PE=4 SV=1	0	0
154_1	tr|A0A2C9JN15|A0A2C9JN15_BIOGL	2.51089	NA	58672.7	GYLSPYFITNPEK	1	1	1	0.0236	25576	-	Uncharacterized protein OS=Biomphalaria glabrata OX=6526 GN=106060674 PE=3 SV=1	0	0
1_2	tr|A0A3G3CBD9|A0A3G3CBD9_SEPLE	2.59532	NA	50925.5	IGGIGTVPVGR;STTTGHLIYK;YYITIIDAPGHR	0;0;1	1	1	0.0714	13137;15832;15831;23461	tr|A0A194ALQ1|A0A194ALQ1_PINFU;tr|Q6PTL3|Q6PTL3_9BIVA;tr|A0A2S1FRU3|A0A2S1FRU3_CALMC	Elongation factor 1-alpha OS=Sepioteuthis lessoniana OX=34570 GN=ef1a PE=2 SV=1	0	0
1_1	tr|J9Z413|J9Z413_9BIVA	3.97002	NA	31517.3	IGGIGTVPVGR;YYDTIIDAPGHR	0;1	1	1	0.0796	13137;23486	-	Elongation factor 1 alpha (Fragment) OS=Solen vaginoides OX=457659 PE=4 SV=1	0	0
186_1	tr|K1S5N3|K1S5N3_CRAGI	3.97002	NA	51566	ENGEYLGLDLGGTNFR	1	1	1	0.0345	28293	-	Phosphotransferase OS=Crassostrea gigas OX=29159 GN=CGI_10023886 PE=3 SV=1	0	0
159_1	tr|K1QVQ5|K1QVQ5_CRAGI	2.51089	NA	1.52469e+06	QSLEASGFEGNYK	1	1	1	0.0009	23730	-	Titin OS=Crassostrea gigas OX=29159 GN=CGI_10016806 PE=3 SV=1	0	0
128_1	tr|A0A0B6Z8Z8|A0A0B6Z8Z8_9EUPU	3.97002	NA	17059.5	IVIGMDVAASEFYK	1	1	1	0.0892	25952	-	2-phospho-D-glycerate hydro-lyase (Fragment) OS=Arion vulgaris OX=1028688 GN=ORF53839 PE=4 SV=1	0	0
12_27	tr|A0A6P7TES2|A0A6P7TES2_OCTVU	2.34567	NA	49858	AVLVDLEPGTMDSVR;FPGQLNADLR;FPGQLNADLRK;FWEVISDEHGIDPTGTYHGDSDLQLER;IMNTFSVVPSPK;INVYYNEATGGK;INVYYNEATGGKYVPR;ISEQFTAMFR;LHFFMPGFAPLTSR;LTTPTYGDLNHLVSATMSGVTTCLR;MREIVHVQTGQCGNQIGAK;NSSYFVEWIPNNVK;TAVCDIPPR;TLKLTTPTYGDLNHLVSATMSGVTTCLR	0;0;0;0;0;0;0;0;0;0;1;0;0;0	1	1	0.3933	26352;26535;26538;16102;16099;16104;16100;16101;16129;16096;19508;19536;19500;19507;19531;19538;19501;19539;19540;19502;19505;36025;36031;36032;36036;36033;36043;36035;36020;36037;36022;36038;21491;21500;21492;21495;21035;21063;21498;21494;21516;21517;21497;21493;21502;21033;21032;21490;21220;21223;21219;21224;21226;21227;21222;21225;29363;29364;29378;19161;19163;19173;19165;19155;19172;19151;191…	tr|A0A0L8GQL2|A0A0L8GQL2_OCTBM;tr|I0JGU7|I0JGU7_SEPOF	tubulin beta chain-like OS=Octopus vulgaris OX=6645 GN=LOC115222380 PE=4 SV=1	0	0
12_26	tr|A0A6J8ESF3|A0A6J8ESF3_MYTCO	3.97002	NA	31033.3	AVLVDLEPGTMDSVR;FPGQLNADLR;FPGQLNADLRK;FWEVISDEHGIDPTGTYHGDSDLQLER;GHYTEGAELVDSVLDVVR;GHYTEGAELVDSVLDVVRK;IMNTFSVVPSPK;INVYYNEATGGK;INVYYNEATGGKYVPR;LHFFMPGFAP;LTTPTYGDLNHLVSATMSGVTTCLR;SGPFGQIFRPDNFVFGQSGAGNNWAK;TLKLTTPTYGDLNHLVSATMSGVTTCLR	0;0;0;0;0;0;0;0;0;1;0;0;0	1	1	0.5795	26352;26535;26538;16102;16099;16104;16100;16101;16129;16096;19508;19536;19500;19507;19531;19538;19501;19539;19540;19502;19505;36025;36031;36032;36036;36033;36043;36035;36020;36037;36022;36038;30730;30736;30727;30724;30725;30728;30731;30735;30737;30732;30734;30738;30726;30721;30720;30729;31797;21491;21500;21492;21495;21035;21063;21498;21494;21516;21517;21497;21493;21502;21033;21032;21490;21220;212…	-	Tubulin beta chain OS=Mytilus coruscus OX=42192 GN=MCOR_54844 PE=3 SV=1	0	0
12_24	tr|A0A6J8CJC0|A0A6J8CJC0_MYTCO	3.97002	NA	44840	AVLVDLEPGTMDSVR;EIVHIQAGQCGNQIGSK;FPGQLNADLR;FPGQLNADLRK;GLKMSATFIGNSTAIQEIFK;MREIVHIQAGQCGNQIGSK;MSATFIGNSTAIQEIFK;MSATFIGNSTAIQEIFKR;NSSYFVEWIPNNVK;TAVCDIPPR;VHYTEGAELVESVVDVVR	0;0;0;0;0;0;0;0;0;0;1	1	1	0.2675	26352;26535;26538;29316;29304;29302;16102;16099;16104;16100;16101;16129;16096;19508;19536;19500;19507;19531;19538;19501;19539;19540;19502;19505;32358;32200;29723;29699;29527;29518;29700;31221;31356;31369;27434;27429;27442;27443;13198;13204;13203;13209;13199;13210;13202;13200;13201;13211;31114	-	Tubulin beta chain OS=Mytilus coruscus OX=42192 GN=MCOR_30726 PE=3 SV=1	0	0
188_1	tr|A0A194AN57|A0A194AN57_PINFU	3.97002	NA	25836.1	FNIWGGSLSLGHPFGATGVR	1	1	1	0.084	31696	-	Putative trifunctional enzyme subunit beta, mitochondrial-like protein OS=Pinctada fucata OX=50426 PE=3 SV=1	0	0
5_1	tr|D0V3X9|D0V3X9_HALDH	3.97002	NA	84081.1	SLTNDWEDHLAVK	1	1	1	0.0179	25562	tr|W8SQG8|W8SQG8_CRIPL;tr|S5TGX6|S5TGX6_PINIB;tr|A0A0A7HG21|A0A0A7HG21_POMCA;tr|B1NJ28|B1NJ28_ARGIR;tr|A1YWB1|A1YWB1_9BIVA;tr|A0A0S1LIC6|A0A0S1LIC6_MYTCO;tr|A0A023W7V2|A0A023W7V2_RUDPH;tr|L0BTB2|L0BTB2_9BIVA;tr|V4AJ14|V4AJ14_LOTGI;tr|W8TFL5|W8TFL5_PINIB;tr|B5AAX2|B5AAX2_LATEL;tr|A0A0B6ZSU2|A0A0B6ZSU2_9EUPU;tr|F4YZ92|F4YZ92_CRAHO;tr|A0A0S1YBL6|A0A0S1YBL6_HYRCU;tr|Q6USB9|Q6USB9_9BIVA;tr|A0A0X9MX02|…	Heat shock protein 90 OS=Haliotis discus hannai OX=42344 PE=2 SV=1	0	0
4_1	tr|Q3BCD6|Q3BCD6_9VEST	3.97002	NA	24878.2	IWHHTFYNELR;SYQLPDGQVITIGNER	0;1	1	1	0.1182	25394;25393;28757	tr|Q3BCE6|Q3BCE6_9VEST	Actin (Fragment) OS=Diloma aethiops OX=687666 PE=3 SV=1	0	0
81_1	tr|A0A6P7SL85|A0A6P7SL85_OCTVU	6.56533	NA	47603.6	IIEALFNTVTNK;IIEALFNTVTNKK	1;1	2	2	0.0303	22178;25009	tr|A0A0L8H5Q8|A0A0L8H5Q8_OCTBM;tr|A0A6P7SL57|A0A6P7SL57_OCTVU	UDP-glucose 6-dehydrogenase-like isoform X2 OS=Octopus vulgaris OX=6645 GN=LOC115214112 PE=4 SV=1	0	0
31_2	tr|Q962V4|Q962V4_SPISO	7.94003	NA	50667.2	GWESPSPIQEASIPIALTGR;IMVTTGGTNLK;IMVTTGGTNLKDDIMR;VHCLNTLFSK	0;1;1;0	2	2	0.1024	31994;31995;16653;28815;18403	-	RNA helicase OS=Spisula solidissima OX=6584 PE=2 SV=1	0	0
119_1	tr|A0A2C9KHQ7|A0A2C9KHQ7_BIOGL	2.92862	NA	14963.8	KAQQQFLEDLANR	1	1	2	0.1024	26002;26003	-	Uncharacterized protein OS=Biomphalaria glabrata OX=6526 GN=106066779 PE=4 SV=1	0	0
164_1	tr|A0A2T7NG96|A0A2T7NG96_POMCA	3.97002	NA	40034.5	DLVTSLLVLDPK	1	1	1	0.0342	20869	-	Protein kinase domain-containing protein OS=Pomacea canaliculata OX=400727 GN=C0Q70_20703 PE=4 SV=1	0	0
191_1	tr|A0A3S1AQB6|A0A3S1AQB6_ELYCH	3.97002	NA	65582.7	LGSNSLLDLVVFGR	1	1	1	0.0235	24989	-	Succinate dehydrogenase [ubiquinone] flavoprotein subunit, mitochondrial OS=Elysia chlorotica OX=188477 GN=EGW08_023279 PE=3 SV=1	0	0
56_1	tr|A0A6J8BKT2|A0A6J8BKT2_MYTCO	2.59532	NA	67784.7	GPFVVALGK	1	1	1	0.0141	10047	tr|A0A6J8BNI6|A0A6J8BNI6_MYTCO;tr|K1PQ23|K1PQ23_CRAGI	LDB3 OS=Mytilus coruscus OX=42192 GN=MCOR_20030 PE=4 SV=1	0	0
100_1	tr|K1QQQ1|K1QQQ1_CRAGI	3.97002	NA	41442.1	FKAEVAFDGK	1	1	1	0.0272	15547	-	Zinc transporter 9 OS=Crassostrea gigas OX=29159 GN=CGI_10022460 PE=3 SV=1	0	0
24_1	tr|A0A6J8API1|A0A6J8API1_MYTCO	3.97002	NA	99675.5	FSTAGPVISIR;NLDDNIDDER	1;0	1	1	0.0237	16563;18397	tr|A0A6J8ALA0|A0A6J8ALA0_MYTCO	PABPC OS=Mytilus coruscus OX=42192 GN=MCOR_9062 PE=4 SV=1	0	0
12_32	tr|A0A0B7B670|A0A0B7B670_9EUPU	3.97002	NA	50310	AVLVDLEPGTMDSVR;ESENCDCLQGFQMTHSLGGGTGSGMGTLLISK;EVDEQMLNVQNK;EVDEQMLNVQNKNSSYFVEWIPNNVK;FPGQLNADLR;FPGQLNADLRK;FWEVISDEHGIDPTGTYHGDSDLQLER;IMNTFSVVPSPK;ISEQFTAMFR;LHFFMPGFAPLTSR;LTTPTYGDLNHLVSATMSGVTTCLR;MSMKEVDEQMLNVQNK;NSSYFVEWIPNNVK;SGPFGQIFRPDNFVFGQSGAGNNWAK;TAVCDIPPR;TLKLTTPTYGDLNHLVSATMSGVTTCLR;YLTVAAIFR	0;1;0;0;0;0;0;0;0;0;0;0;0;0;0;0;0	1	4	0.4956	26352;26535;26538;36378;36367;36382;36379;24467;24468;24125;24144;24465;24466;24124;36051;36083;36048;36085;36055;36079;16102;16099;16104;16100;16101;16129;16096;19508;19536;19500;19507;19531;19538;19501;19539;19540;19502;19505;36025;36031;36032;36036;36033;36043;36035;36020;36037;36022;36038;21491;21500;21492;21495;21035;21063;21498;21494;21516;21517;21497;21493;21502;21033;21032;21490;19161;191…	-	Tubulin beta chain OS=Arion vulgaris OX=1028688 GN=ORF164932 PE=3 SV=1	0	0
12_37	tr|A0A6J8EQD7|A0A6J8EQD7_MYTCO	2.59532	NA	49921	AVLVDLEPGTMDSVR;EEYPDRIMLTFSVVPSPK;EVDEQMLNVQNK;EVDEQMLNVQNKNSSYFVEWIPNNVK;FPGQLNADLR;FPGQLNADLRK;FWEVISDEHGIDPTGTYHGDSDLQLER;GHYTEGAELVDSVLDVVR;GHYTEGAELVDSVLDVVRK;INVYYNEATGGK;INVYYNEATGGKYVPR;LHFFIPGFAPLTSR;LTTPTYGDLNHLVSATMSGVTTCLR;MSMKEVDEQMLNVQNK;NSSYFVEWIPNNVK;SGPFGQIFRPDNFVFGQSGAGNNWAK;TAVCDIPPR;TLKLTTPTYGDLNHLVSATMSGVTTCLR;VSEQFTAMFR	0;1;0;0;0;0;0;0;0;0;0;0;0;0;0;0;0;0;0	1	1	0.5	26352;26535;26538;31985;24467;24468;24125;24144;24465;24466;24124;36051;36083;36048;36085;36055;36079;16102;16099;16104;16100;16101;16129;16096;19508;19536;19500;19507;19531;19538;19501;19539;19540;19502;19505;36025;36031;36032;36036;36033;36043;36035;36020;36037;36022;36038;30730;30736;30727;30724;30725;30728;30731;30735;30737;30732;30734;30738;30726;30721;30720;30729;31797;21220;21223;21219;212…	-	Tubulin beta chain OS=Mytilus coruscus OX=42192 GN=MCOR_54840 PE=3 SV=1	0	0
142_1	tr|K1QPJ9|K1QPJ9_CRAGI	3.97002	NA	51476.6	HIMTGSYNNFYR;TNPANFLLSTNDK	1;0	1	2	0.0562	25436;25181;23886;23861	tr|A0A210R311|A0A210R311_MIZYE	Serine/threonine-protein phosphatase 2A 55 kDa regulatory subunit B OS=Crassostrea gigas OX=29159 GN=CGI_10018645 PE=3 SV=1	0	0
181_1	tr|A0A210Q403|A0A210Q403_MIZYE	3.97002	NA	55391.8	LFNISGHVNNPTTVEEEMSIPLR	1	1	1	0.046	34505	-	NADH dehydrogenase [ubiquinone] flavoprotein 1, mitochondrial OS=Mizuhopecten yessoensis OX=6573 GN=KP79_PYT23890 PE=3 SV=1	0	0
109_1	tr|K1QRD0|K1QRD0_CRAGI	2.16558	NA	53752	DAEVVAEDEQVFLMK	1	1	1	0.031	28085	-	Dynein light intermediate chain OS=Crassostrea gigas OX=29159 GN=CGI_10027205 PE=3 SV=1	0	0
41_1	tr|A0A433SX18|A0A433SX18_ELYCH	3.97002	NA	52437.2	EKVEFILEQMR;MIQEACTYVDK	0;1	1	1	0.0479	23945;22414	-	PCI domain-containing protein OS=Elysia chlorotica OX=188477 GN=EGW08_018447 PE=3 SV=1	0	0
105_1	tr|A0A0L8IBX7|A0A0L8IBX7_OCTBM	2.16558	NA	9998.29	YKNIAASYAVVLNDGK	1	1	1	0.1839	27933	-	Uncharacterized protein OS=Octopus bimaculoides OX=37653 GN=OCBIM_22021124mg PE=4 SV=1	0	0
29_1	tr|M4VQH6|M4VQH6_APLCA	2.59532	NA	36200.3	LVSWYDNEFGYSHR	1	1	1	0.0415	28507	-	Glyceraldehyde-3-phosphate dehydrogenase OS=Aplysia californica OX=6500 PE=2 SV=1	0	0
182_1	tr|A0A3S1BLI1|A0A3S1BLI1_ELYCH	2.51089	NA	208195	EKPSQSVLQHLR	1	1	1	0.0065	23548	-	VWFA domain-containing protein (Fragment) OS=Elysia chlorotica OX=188477 GN=EGW08_022330 PE=4 SV=1	0	0
91_1	tr|A0A6P7TPI5|A0A6P7TPI5_OCTVU	2.59532	NA	63233.5	QYALWDEK	1	1	1	0.0138	13736	tr|A0A0L8HND3|A0A0L8HND3_OCTBM;tr|A0A2C9JPY8|A0A2C9JPY8_BIOGL;tr|A0A6P7THJ5|A0A6P7THJ5_OCTVU;tr|A0A2C9JPY0|A0A2C9JPY0_BIOGL	coronin-1C-A-like isoform X1 OS=Octopus vulgaris OX=6645 GN=LOC115224222 PE=4 SV=1	0	0
125_1	tr|A0A0B7ATJ1|A0A0B7ATJ1_9EUPU	2.16558	NA	56720.3	MTNVLILK	1	1	1	0.0155	11396	tr|A0A0B7ATI7|A0A0B7ATI7_9EUPU	Uncharacterized protein OS=Arion vulgaris OX=1028688 GN=ORF135959 PE=4 SV=1	0	0
47_1	tr|K1Q9V9|K1Q9V9_CRAGI	3.97002	NA	103628	ITSEGYVVTLAK	1	1	1	0.0128	20067	tr|V4B7T7|V4B7T7_LOTGI;tr|A0A6J8BBX4|A0A6J8BBX4_MYTCO;tr|A0A210PGH1|A0A210PGH1_MIZYE	B-box type zinc finger protein ncl-1 OS=Crassostrea gigas OX=29159 GN=CGI_10012198 PE=4 SV=1	0	0
122_1	tr|F1D982|F1D982_TEGGR	2.59532	NA	18472	LNNFSYWAIPGALFMVFMSALIEGGAGTGWTLYPPLSGWIYHSSPALDMVILSLHIAGFGSMMSSLNFMCTMITRR	1	1	1	0.4606	37043	-	Cytochrome c oxidase subunit 1 (Fragment) OS=Tegillarca granosa OX=220873 GN=COI PE=3 SV=1	0	0
110_1	tr|A0A210Q8D9|A0A210Q8D9_MIZYE	2.16558	NA	77387.8	ALLQQIGK	1	1	1	0.0119	9692	-	TBC1 domain family member 15 OS=Mizuhopecten yessoensis OX=6573 GN=KP79_PYT07813 PE=4 SV=1	0	0
104_1	tr|A0A6J8D0P2|A0A6J8D0P2_MYTCO	2.51089	NA	54291.3	LFLELEPQLR	1	1	1	0.0206	19469	tr|K1RS36|K1RS36_CRAGI;tr|A0A210QT24|A0A210QT24_MIZYE;tr|K1QJT3|K1QJT3_CRAGI	GPS1 OS=Mytilus coruscus OX=42192 GN=MCOR_36264 PE=3 SV=1	0	0
173_1	tr|A0A210PZ29|A0A210PZ29_MIZYE	2.2442	NA	60317	AVFDLYFR	1	1	1	0.0149	13249	-	Nicotinate phosphoribosyltransferase OS=Mizuhopecten yessoensis OX=6573 GN=KP79_PYT23916 PE=3 SV=1	0	0
63_1	tr|A0A0B6XZC1|A0A0B6XZC1_9EUPU	3.97002	NA	38214.6	DAVSDLALHFLAK	1	1	2	0.0371	23018;23017	tr|A0A2C9JP31|A0A2C9JP31_BIOGL;tr|A0A6J8C941|A0A6J8C941_MYTCO;tr|V4B496|V4B496_LOTGI;tr|A0A433SL97|A0A433SL97_ELYCH;tr|A0A6P7SAE0|A0A6P7SAE0_OCTVU;tr|A0A2C9JP35|A0A2C9JP35_BIOGL;tr|A0A2T7NZ83|A0A2T7NZ83_POMCA;tr|A0A0L8IEQ2|A0A0L8IEQ2_OCTBM;tr|K1S4Q2|K1S4Q2_CRAGI	Uncharacterized protein OS=Arion vulgaris OX=1028688 GN=ORF5472 PE=3 SV=1	0	0
106_1	tr|A0A6J8C964|A0A6J8C964_MYTCO	2.06638	NA	60821.7	LVLAYLIR	1	1	1	0.0151	11676	tr|A0A210QPS6|A0A210QPS6_MIZYE;tr|K1PZ72|K1PZ72_CRAGI;tr|A0A6J8C6A4|A0A6J8C6A4_MYTCO	ARHGAP39 OS=Mytilus coruscus OX=42192 GN=MCOR_26934 PE=4 SV=1	0	0
12_41	tr|A0A0B6ZTS1|A0A0B6ZTS1_9EUPU	2.59532	NA	49526.2	AVLVDLEPGTMDSVR;EAEGCDCLQGFQMTHSLGGGTGSGMGTLLISK;EVDEQMLNVQNK;EVDEQMLNVQNKNSSYFVEWIPNNVK;FPGQLNADLR;FPGQLNADLRK;GHYTEGAELVDSVLDVVR;GHYTEGAELVDSVLDVVRK;IMNTFSVVPSPK;INVYYNEATGGK;INVYYNEATGGKYVPR;ISEQFTAMFR;LHFFMPGFAPLTSR;LTTPTYGDLNHLVSATMSGVTTCLR;MSMKEVDEQMLNVQNK;NSSYFVEWIPNNVK;SGPFGQIFRPDNFVFGQSGAGNNWAK;TAVCDIPPR;TLKLTTPTYGDLNHLVSATMSGVTTCLR;YLTVAAIFR	0;1;0;0;0;0;0;0;0;0;0;0;0;0;0;0;0;0;0;0	1	1	0.5238	26352;26535;26538;36278;24467;24468;24125;24144;24465;24466;24124;36051;36083;36048;36085;36055;36079;16102;16099;16104;16100;16101;16129;16096;19508;19536;19500;19507;19531;19538;19501;19539;19540;19502;19505;30730;30736;30727;30724;30725;30728;30731;30735;30737;30732;30734;30738;30726;30721;30720;30729;31797;21491;21500;21492;21495;21035;21063;21498;21494;21516;21517;21497;21493;21502;21033;210…	-	Tubulin beta chain (Fragment) OS=Arion vulgaris OX=1028688 GN=ORF77174 PE=3 SV=1	0	0
65_1	tr|A0A2C9JSW4|A0A2C9JSW4_BIOGL	2.2442	NA	59436.2	IVQVALNGLENILR	1	1	1	0.0262	25860	tr|V3ZIQ4|V3ZIQ4_LOTGI;tr|A0A2T7P5Z3|A0A2T7P5Z3_POMCA;tr|A0A433U3J3|A0A433U3J3_ELYCH;tr|K1PV79|K1PV79_CRAGI	Importin subunit alpha OS=Biomphalaria glabrata OX=6526 GN=106066801 PE=3 SV=1	0	0
138_1	tr|V4AJL6|V4AJL6_LOTGI	2.59532	NA	105166	LPNLFTLLDQLK	1	1	1	0.0129	23419	-	Uncharacterized protein OS=Lottia gigantea OX=225164 GN=LOTGIDRAFT_237389 PE=4 SV=1	0	0
176_1	tr|V3ZP15|V3ZP15_LOTGI	3.97002	NA	56633.3	LLDTSKDPLILSVAAHDIGEYVR	1	1	2	0.047	34194;34195	-	V-type proton ATPase subunit H OS=Lottia gigantea OX=225164 GN=LOTGIDRAFT_207139 PE=3 SV=1	0	0
60_3	tr|K1QWY7|K1QWY7_CRAGI	6.56533	NA	62802.3	DLVGELAAAIR;KWENAMTIDK	1;1	2	2	0.0384	16019;19308	-	Alpha-L-fucosidase OS=Crassostrea gigas OX=29159 GN=CGI_10015274 PE=3 SV=1	0	0
60_2	tr|A0A6J8AT85|A0A6J8AT85_MYTCO	6.56533	NA	53441.3	HGGFLNCNDK;YVVLVSK	1;1	2	2	0.0367	16966;8262	-	Alpha-L-fucosidase OS=Mytilus coruscus OX=42192 GN=MCOR_11103 PE=3 SV=1	0	0
162_1	tr|A0A0L8FK67|A0A0L8FK67_OCTBM	3.97002	NA	51634.7	YNVPTGFGIHQTMNPDPYR	1	1	4	0.0406	32610;32524;32523;32611	tr|A0A6P7SVN1|A0A6P7SVN1_OCTVU	Uncharacterized protein OS=Octopus bimaculoides OX=37653 GN=OCBIM_22016751mg PE=3 SV=1	0	0
192_1	tr|V3ZGE1|V3ZGE1_LOTGI	3.97002	NA	18817.7	QITVNDLPVGR	1	1	1	0.0659	18247	-	Thioredoxin domain-containing protein (Fragment) OS=Lottia gigantea OX=225164 GN=LOTGIDRAFT_123611 PE=4 SV=1	0	0
74_1	tr|O02480|O02480_ANAIN	2.19843	NA	16524.5	LGDVSAGK	1	1	1	0.0526	6886	sp|P04251|GLB1B_ANATR;sp|P14822|GLB2B_ANAIN;tr|C0M1B3|C0M1B3_9BIVA	Hemoglobin B chain OS=Anadara inaequivalvis OX=6561 GN=hemoglobin B chain PE=2 SV=1	0	0
151_1	tr|A0A0B7AW14|A0A0B7AW14_9EUPU	2.16558	NA	45380.2	IIVHQSQAGCIIGR	1	1	1	0.0329	25858	tr|A0A0B7AY39|A0A0B7AY39_9EUPU;tr|A0A0B7AXN5|A0A0B7AXN5_9EUPU;tr|A0A0B7AVD1|A0A0B7AVD1_9EUPU	Uncharacterized protein OS=Arion vulgaris OX=1028688 GN=ORF144733 PE=4 SV=1	0	0
145_1	tr|K1RBG6|K1RBG6_CRAGI	2.51089	NA	59411.2	YPIEHGIITNWDDMEK	1	1	1	0.0302	30904	tr|K1QCU4|K1QCU4_CRAGI	Actin-1/3 OS=Crassostrea gigas OX=29159 GN=CGI_10017112 PE=3 SV=1	0	0
150_1	tr|A0A210PP78|A0A210PP78_MIZYE	3.97002	NA	57574.8	ENTLNQLVGAAFGAAGQR	1	1	1	0.0341	29074	-	Methylmalonate-semialdehyde dehydrogenase [acylating], mitochondrial OS=Mizuhopecten yessoensis OX=6573 GN=KP79_PYT10629 PE=4 SV=1	0	0
168_1	tr|A0A2C9M9D3|A0A2C9M9D3_BIOGL	2.16558	NA	54222.2	DVVILLDSLTR	1	1	1	0.0225	19106	-	Rho RNA-BD domain-containing protein OS=Biomphalaria glabrata OX=6526 GN=106077086 PE=3 SV=1	0	0
170_1	tr|A0A0L8GAT1|A0A0L8GAT1_OCTBM	2.59532	NA	88952.5	NAPAIIFIDEIDAIAPK	1	1	1	0.0212	28986	-	Vesicle-fusing ATPase OS=Octopus bimaculoides OX=37653 GN=OCBIM_22037045mg PE=4 SV=1 >tr|A0A6P7SKR8|A0A6P7SKR8_OCTVU transitional endoplasmic reticulum ATPase-like OS=Octopus vulgaris OX=6645 GN=LOC115213827 PE=4 SV=1	0	0
13_3	tr|H6UNN4|H6UNN4_TONLI	3.97002	NA	46007.9	AHGGYSVFAGVGER;FLSQPFQVAEVFTGSEGK;IPSAVGYQPTLATDMGTMQER;LVLEVAQHLGENTVR;TVLIMELINNVAK;VALTGLTVAEYFR;VVDLLAPYAK	0;0;0;1;0;0;0	1	2	0.2441	23147;30826;32974;27187;27188;24674;23989;14879	-	ATP synthase subunit beta (Fragment) OS=Tonicella lineata OX=256058 GN=atpb PE=3 SV=1	0	0
13_2	tr|J9Z6Q1|J9Z6Q1_ARCAD	2.59532	NA	29720.5	AHGGYSVFAGVGER;ILDVNVVGEKHYTVAR;IPSAVGYQPTLATDMGTMQER;TVLIMELINNVAK;VALTGLTVAEYFR;VSLVYGQMNEPPGAR	0;1;0;0;0;0	1	1	0.3333	23147;29009;32974;24674;23989;26697	-	ATP synthase subunit beta (Fragment) OS=Arcopsis adamsi OX=121028 PE=3 SV=1	0	0
165_1	tr|A0A6J8BYT8|A0A6J8BYT8_MYTCO	2.51089	NA	53468.8	NNGTAHFLEHMAFK	1	1	1	0.0292	26683	tr|A0A6J8C1X6|A0A6J8C1X6_MYTCO	Beta-MPP OS=Mytilus coruscus OX=42192 GN=MCOR_24340 PE=3 SV=1	0	0
77_1	tr|A0A6J8DP33|A0A6J8DP33_MYTCO	3.97002	NA	63144.6	ATDFNFLTVLGK	1	1	1	0.0216	21168	tr|K1RBP7|K1RBP7_CRAGI	Protein kinase C OS=Mytilus coruscus OX=42192 GN=MCOR_42680 PE=3 SV=1	0	0
187_1	tr|V4CST7|V4CST7_LOTGI	3.97002	NA	47135.5	LSEDPYGIFALVLTPTR	1	1	1	0.0404	29933	tr|A0A2T7NGB0|A0A2T7NGB0_POMCA	RNA helicase OS=Lottia gigantea OX=225164 GN=LOTGIDRAFT_103072 PE=3 SV=1	0	0
155_1	tr|A0A194AJD6|A0A194AJD6_PINFU	2.2442	NA	99145.3	QLENENANLQK	1	1	1	0.0127	20572	tr|M5AJN3|M5AJN3_PINFU	Putative paramyosin-3 OS=Pinctada fucata OX=50426 PE=4 SV=1	0	0
71_1	tr|A0A6J8ESP9|A0A6J8ESP9_MYTCO	3.97002	NA	67667	LPGNEYMQTAAR	1	1	1	0.0206	22250	tr|A0A6J8EU67|A0A6J8EU67_MYTCO;tr|A0A6J8EQG9|A0A6J8EQG9_MYTCO	ATPeV1H OS=Mytilus coruscus OX=42192 GN=MCOR_54746 PE=3 SV=1	0	0
64_1	tr|A0A2T7P7U8|A0A2T7P7U8_POMCA	3.97002	NA	174774	VFGEISDCK	1	1	1	0.0056	13803	-	Poly [ADP-ribose] polymerase OS=Pomacea canaliculata OX=400727 GN=C0Q70_08742 PE=4 SV=1	0	0
2_7	tr|A0A0B6Y944|A0A0B6Y944_9EUPU	3.97002	NA	24415.2	AFVHWYVGEGME;AVCMLSNTTAIAEAWAR;FDGALNVDLTEFQTNLVPYPR;LIGQIVSSITASLR;YMACCMLYR	1;0;0;0;0	1	1	0.338	23995;29603;29790;29808;29791;29813;29810;29814;33646;33648;33651;33649;33647;33644;33650;33645;24358;24355;24365;24371;24364;24357;24374;24360;24372;24370;24362;24369;20129	-	Tubulin_C domain-containing protein (Fragment) OS=Arion vulgaris OX=1028688 GN=ORF14862 PE=3 SV=1	0	0
90_1	tr|A0A2C9K6A0|A0A2C9K6A0_BIOGL	3.97002	NA	52777.5	VLLQVHGSSK	1	1	1	0.021	14181	tr|A0A2T7NL67|A0A2T7NL67_POMCA	Uncharacterized protein OS=Biomphalaria glabrata OX=6526 GN=106052951 PE=3 SV=1	0	0
12_8	tr|A0A210QGH9|A0A210QGH9_MIZYE	2.01268	NA	21747.5	EIVHIQAGQCGNQIGSK;IMNTFSVMPSPK;LFRPDNFVFGQSGAGNNWAK;MREIVHIQAGQCGNQIGSK	0;0;1;0	1	1	0.2576	29316;29304;29302;22636;21878;22275;22637;22638;22655;22273;22297;32623;32200	-	Tubulin beta chain OS=Mizuhopecten yessoensis OX=6573 GN=KP79_PYT08792 PE=3 SV=1	0	0
15_1	tr|A0A6J8B5P0|A0A6J8B5P0_MYTCO	2.51089	NA	62744.5	AIIDVLAFR	1	1	1	0.0154	12976	tr|A0A6J8B576|A0A6J8B576_MYTCO;tr|A0A6J8B6L9|A0A6J8B6L9_MYTCO;tr|A0A6J8B9I9|A0A6J8B9I9_MYTCO	Annexin OS=Mytilus coruscus OX=42192 GN=MCOR_14828 PE=3 SV=1	0	0
2_39	tr|A0A0B7B4W9|A0A0B7B4W9_9EUPU	3.97002	NA	46013.7	AFVHWYVGEGMEEGEFSEAR;AFVHWYVGEGMEEGEFSEAREDLAALEK;AVCMLSNTTAIAEAWAR;AVFVDLEPNVVDEVR;DVNAAIATIK;DVNAAIATIKTK;EDAANNYAR;EDLAALEK;FDGALNVDLTEFQTNLVPYPR;GDVVPKDVNAAIATIK;IHFPLATYAPVISAEK;LADQCTGLQGFLIFHSFGGGTGSGFTSLLMER;LIGQIVSSITASLR;QLFHPEQLITGK;QLFHPEQLITGKEDAANNYAR;YMACCMLYR	0;0;0;1;0;0;0;0;0;0;0;0;0;0;0;0	1	1	0.4602	33239;33258;33275;33246;33269;33265;33157;33271;33277;33279;33240;33245;33155;33244;33266;33236;33270;33242;33262;33253;33261;33154;33267;33249;33156;33268;33152;33237;33238;33260;33251;33259;33274;33280;33257;33263;33273;33256;36194;36195;29603;29790;29808;29791;29813;29810;29814;27495;12918;12911;12916;12949;12950;12920;12945;19132;19136;13089;13128;10080;10076;10075;10083;10072;33646;33648;336…	tr|A0A0B7B1E8|A0A0B7B1E8_9EUPU	Tubulin alpha chain OS=Arion vulgaris OX=1028688 GN=ORF157752 PE=3 SV=1	0	0
2_32	tr|A0A0B7B1E4|A0A0B7B1E4_9EUPU	3.97002	NA	22770.1	AFVHWYVGEGMEEGEFSEAR;AFVHWYVGEGMEEGEFSEAREDLAALEK;AVCMLSNTTAIAEAWAR;AYHEQLSVAEITNACFEPANQLVK;DVNAAIATIK;DVNAAIATIKTK;EDLAALEK;GDVVPKDVNAAIATIK;IHFPLATYAPVISAEK;NVDLTEFQTNLVPYPR;TIQFVDWCPTGFK;VGINYQPPTVVPGGDLAK;VGINYQPPTVVPGGDLAKVQR;YMACCMLYR	0;0;0;0;0;0;0;0;0;1;0;0;0;0	1	1	0.802	33239;33258;33275;33246;33269;33265;33157;33271;33277;33279;33240;33245;33155;33244;33266;33236;33270;33242;33262;33253;33261;33154;33267;33249;33156;33268;33152;33237;33238;33260;33251;33259;33274;33280;33257;33263;33273;33256;36194;36195;29603;29790;29808;29791;29813;29810;29814;35000;35004;35008;35013;35005;35014;35009;35015;34999;35010;34998;35003;35006;35002;34997;12918;12911;12916;12949;129…	-	Tubulin_C domain-containing protein (Fragment) OS=Arion vulgaris OX=1028688 GN=ORF157746 PE=3 SV=1	0	0
2_33	tr|I0JGU1|I0JGU1_SEPOF	2.92862	NA	50087.4	AFVHWYVGEGMEEGEFSEAR;AFVHWYVGEGMEEGEFSEAREDLAALEK;AVCMLSNTTAIAEAWAR;AVFVDLEPTVIDEVR;DVNAAIATIK;DVNAAIATIKTK;EDAANNYAR;EDLAALEK;FDGALNVDLTEFQTNLVPYPR;GDVVPKDVNAAIATIK;GHYTIGK;LADQCTGLQGFLIFHSFGGGTGSGFTSLLMER;NLDIEHPSYTNLNR;YMACCMLYR	0;0;0;0;0;0;0;0;0;0;0;0;1;0	1	1	0.3778	33239;33258;33275;33246;33269;33265;33157;33271;33277;33279;33240;33245;33155;33244;33266;33236;33270;33242;33262;33253;33261;33154;33267;33249;33156;33268;33152;33237;33238;33260;33251;33259;33274;33280;33257;33263;33273;33256;36194;36195;29603;29790;29808;29791;29813;29810;29814;27504;12918;12911;12916;12949;12950;12920;12945;19132;19136;13089;13128;10080;10076;10075;10083;10072;33646;33648;336…	-	Tubulin alpha chain OS=Sepia officinalis OX=6610 GN=TUBA1 PE=2 SV=1	0	0
123_1	tr|K1PA61|K1PA61_CRAGI	2.2442	NA	47274.2	NAVLSAFANGR	1	1	1	0.0259	15809	tr|A0A210QJV7|A0A210QJV7_MIZYE;tr|A0A0L8HAS5|A0A0L8HAS5_OCTBM;tr|A0A6P7SD63|A0A6P7SD63_OCTVU	Actin-like protein 6A OS=Crassostrea gigas OX=29159 GN=CGI_10005672 PE=3 SV=1	0	0
193_1	tr|A0A433SJP2|A0A433SJP2_ELYCH	2.01268	NA	20606.6	VLFVGTK	1	1	1	0.0372	7264	-	Uncharacterized protein (Fragment) OS=Elysia chlorotica OX=188477 GN=EGW08_023083 PE=3 SV=1	0	0
121_1	tr|V4ADS8|V4ADS8_LOTGI	2.16558	NA	50817.5	FNIGVEGETR	1	1	1	0.0222	15860	-	Homogentisate 1,2-dioxygenase OS=Lottia gigantea OX=225164 GN=LOTGIDRAFT_189917 PE=3 SV=1	0	0
2_49	tr|A0A6J8ACR4|A0A6J8ACR4_MYTCO	3.97002	NA	46839.2	AFVHWYVGEGMEEGEFSEAR;AFVHWYVGEGMEEGEFSEAREDLAALEK;AVCMLSNTTAIAEAWAR;DVNAAIATIK;DVNAAIATIKTK;EDAANNYAR;EDLAALEK;FDGALNVDLTEFQTNLVPYPR;GDVVPKDVNAAIATIK;GHYNIGKEIVDLVLDR;IHFPLATYAPVISAEK;LADQCTGLQGFLIFHSFGGGTGSGFTSLLMER;LIGQIVSSITASLR;NLDIERPTYTNLNR;QLFHPEQLVTGKEDAANNYAR;RNLDIERPTYTNLNR;TIQFVDWCPTGFK;VGINYQPPTVVPGGDLAK;VGINYQPPTVVPGGDLAKVQR;YMACCMLYR	0;0;0;0;0;0;0;0;0;1;0;0;0;0;0;0;0;0;0;0	1	3	0.5752	33239;33258;33275;33246;33269;33265;33157;33271;33277;33279;33240;33245;33155;33244;33266;33236;33270;33242;33262;33253;33261;33154;33267;33249;33156;33268;33152;33237;33238;33260;33251;33259;33274;33280;33257;33263;33273;33256;36194;36195;29603;29790;29808;29791;29813;29810;29814;12918;12911;12916;12949;12950;12920;12945;19132;19136;13089;13128;10080;10076;10075;10083;10072;33646;33648;33651;336…	-	Tubulin alpha chain OS=Mytilus coruscus OX=42192 GN=MCOR_5833 PE=3 SV=1	0	0
2_48	tr|V3YVS3|V3YVS3_LOTGI	2.59532	NA	50083.5	AFVHWYVGEGMEEGEFSEAR;AFVHWYVGEGMEEGEFSEAREDLAALEK;AVCMLSNTTAIAEAWAR;AVFVDLEPTVVDEVR;AYHEQLSVADITNACFEPCNQMVK;DVNAAIATIK;DVNAAIATIKTK;EDAANNYAR;EDLAALEK;FDGALNVDLTEFQTNLVPYPR;GDVVPKDVNAAIATIK;IHFPLVTYAPVISAEK;LIGQIVSSITASLR;QLFHPEQLITGK;QLFHPEQLITGKEDAANNYAR;TIQFVDWCPTGFK;VGINYQPPTVVPGGDLAK;VGINYQPPTVVPGGDLAKVQR;YMACCMLYR	0;0;0;0;1;0;0;0;0;0;0;0;0;0;0;0;0;0;0	1	2	0.4822	33239;33258;33275;33246;33269;33265;33157;33271;33277;33279;33240;33245;33155;33244;33266;33236;33270;33242;33262;33253;33261;33154;33267;33249;33156;33268;33152;33237;33238;33260;33251;33259;33274;33280;33257;33263;33273;33256;36194;36195;29603;29790;29808;29791;29813;29810;29814;27301;27299;27315;27300;27296;27306;27314;27304;27298;27305;27294;27313;27308;27292;27285;27320;27318;27317;27316;272…	-	Tubulin alpha chain OS=Lottia gigantea OX=225164 GN=LOTGIDRAFT_198301 PE=3 SV=1	0	0
134_1	tr|A0A6J8EIY4|A0A6J8EIY4_MYTCO	2.2442	NA	29209.3	NLLSVAFK	1	1	1	0.0312	10151	tr|K1R5F2|K1R5F2_CRAGI	YWHAE OS=Mytilus coruscus OX=42192 GN=MCOR_51834 PE=3 SV=1	0	0
2_41	tr|I0JGU2|I0JGU2_SEPOF	3.97002	NA	50160.6	AFVHWYVGEGMEEGEFSEAR;AFVHWYVGEGMEEGEFSEAREDLAALEK;AVCMLSNTTAIAEAWAR;AVFVDLEPTVVDEVR;EDAANNYAR;EDLAALEK;FDGALNVDLTEFQTNLVPYPR;GHYTIGK;LADQCTGLQGFLIFHSFGGGTGSGFTSLLMER;NLDIERPSYTNLNR;QLFHPEQLITGK;QLFHPEQLITGKEDAANNYAR;RNLDIERPSYTNLNR;TVGGSDDSFNTFFSETGAGK;VGINYQPPTVVPGGDLAK;VGINYQPPTVVPGGDLAKVQR;YMACCMLYR	0;0;0;0;0;0;0;0;0;0;0;0;0;1;0;0;0	1	2	0.4568	33239;33258;33275;33246;33269;33265;33157;33271;33277;33279;33240;33245;33155;33244;33266;33236;33270;33242;33262;33253;33261;33154;33267;33249;33156;33268;33152;33237;33238;33260;33251;33259;33274;33280;33257;33263;33273;33256;36194;36195;29603;29790;29808;29791;29813;29810;29814;27301;27299;27315;27300;27296;27306;27314;27304;27298;27305;27294;27313;27308;27292;27285;27320;27318;27317;27316;272…	-	Tubulin alpha chain OS=Sepia officinalis OX=6610 GN=TUBA2 PE=2 SV=1	0	0
2_25	tr|V4AYN0|V4AYN0_LOTGI	3.97002	NA	49798.1	DVNAAIATIK;DVNAAIATIKTK;EDAANNYAR;EDLAALEK;FDGALNVDLTEFQTNLVPYPR;GDVVPKDVNAAIATIK;LIGQIVSSITASLR;MSDQCSGLQGFLVFHSFGGGTGSGFTSLLMER;VGINYQPPTVVPGGDLAK;VGINYQPPTVVPGGDLAKVQR;YMACCMLYR	0;0;0;0;0;0;0;1;0;0;0	1	1	0.294	12918;12911;12916;12949;12950;12920;12945;19132;19136;13089;13128;10080;10076;10075;10083;10072;33646;33648;33651;33649;33647;33644;33650;33645;26430;26431;26428;24358;24355;24365;24371;24364;24357;24374;24360;24372;24370;24362;24369;36389;29146;29152;29151;32531;32532;32538;20129	-	Tubulin alpha chain OS=Lottia gigantea OX=225164 GN=LOTGIDRAFT_203680 PE=3 SV=1	0	0
2_22	tr|A0A0B7AQV8|A0A0B7AQV8_9EUPU	3.97002	NA	13204.6	AFVHWYVGEGMEEG;AVCMLSNTTAIAEAWAR;DVNAAIATIK;DVNAAIATIKTK;GDVVPKDVNAAIATIK;TIQFVDWCPTGFK;VGINYQPPTVVPGGDLAK;VGINYQPPTVVPGGDLAKVQR;YMACCMLYR	1;0;0;0;0;0;0;0;0	1	1	0.7797	26603;29603;29790;29808;29791;29813;29810;29814;12918;12911;12916;12949;12950;12920;12945;19132;19136;26430;26431;26428;26310;26313;26311;26308;29146;29152;29151;32531;32532;32538;20129	-	Tubulin_C domain-containing protein (Fragment) OS=Arion vulgaris OX=1028688 GN=ORF134349 PE=3 SV=1	0	0
2_20	tr|A0A433TLC6|A0A433TLC6_ELYCH	3.97002	NA	51743.6	DVNAAIATIK;DVNAAIATIKTK;EDAANNYAR;FDGSLNVDLTEFQTNLVPYPR;GDVVPKDVNAAIATIK;LIGQIVSSITASLR;TIQFVDWCPTGFK;YVGEGMEEGEFSEAR	0;0;0;0;0;0;0;1	1	1	0.1935	12918;12911;12916;12949;12950;12920;12945;19132;19136;13089;13128;33768;33763;33766;33764;33774;33762;26430;26431;26428;24358;24355;24365;24371;24364;24357;24374;24360;24372;24370;24362;24369;26310;26313;26311;26308;27576	-	Tubulin alpha chain OS=Elysia chlorotica OX=188477 GN=EGW08_009855 PE=3 SV=1	0	0
189_1	tr|A8DU73|A8DU73_9MOLL	3.97002	NA	39577.1	LAMQEFMILPTGASSFR	1	1	1	0.0461	30451	-	2-phospho-D-glycerate hydro-lyase (Fragment) OS=Leptochiton sp. ENO1 OX=418462 PE=3 SV=1	0	0
127_1	tr|A0A210QZK2|A0A210QZK2_MIZYE	2.51089	NA	69170.7	VVSLLNLTK	1	1	1	0.0148	12280	tr|A0A6J8ABD5|A0A6J8ABD5_MYTCO;tr|A0A0B6Z307|A0A0B6Z307_9EUPU;tr|A0A2C9M2R8|A0A2C9M2R8_BIOGL	Mucosa-associated lymphoid tissue lymphoma translocation protein 1 OS=Mizuhopecten yessoensis OX=6573 GN=KP79_PYT15249 PE=4 SV=1	0	0
35_3	tr|A0A210PMW5|A0A210PMW5_MIZYE	3.97002	NA	50302.5	AVLLAGPPGTGK;KTEVLMENFR;TEVLMENFR;TLPYSQEEMVQILK;TVSHVVIGLK	0;0;0;1;0	1	2	0.1009	14579;20105;20106;16769;27413;27203;13762	-	RuvB-like helicase OS=Mizuhopecten yessoensis OX=6573 GN=KP79_PYT12091 PE=3 SV=1	0	0
35_2	tr|V4AYE4|V4AYE4_LOTGI	7.94003	NA	50316.2	AVLLAGPPGTGK;KTEVLMENFR;TAIALAIAQELGTK;TEVLMENFR;VPFCPMVGSEVYSSEIK	0;0;1;0;1	2	2	0.1162	14579;20105;20106;23021;16769;30602	-	RuvB-like helicase OS=Lottia gigantea OX=225164 GN=LOTGIDRAFT_201543 PE=3 SV=1	0	0
166_1	tr|V4CQU1|V4CQU1_LOTGI	2.59532	NA	51842	LASYIDKVR	1	1	1	0.0197	14096	-	IF rod domain-containing protein OS=Lottia gigantea OX=225164 GN=LOTGIDRAFT_109284 PE=3 SV=1	0	0
190_1	tr|A0A0L8HKS0|A0A0L8HKS0_OCTBM	2.13241	NA	16846.3	MACTGLSLNNDDNNNNNNNNNNNNNNNNNNNNNNSGGDGGYNNDSK	1	1	1	0.3108	36919	-	Uncharacterized protein OS=Octopus bimaculoides OX=37653 GN=OCBIM_22012619mg PE=4 SV=1	0	0
149_1	tr|Q963F9|Q963F9_BIOGL	2.09679	NA	69428.4	VTTMDAELEFAIQHSTTGK	1	1	1	0.0324	31863	tr|A0A2C9JGU2|A0A2C9JGU2_BIOGL	Ezrin/radixin/moesin OS=Biomphalaria glabrata OX=6526 PE=2 SV=1	0	0
2_18	tr|V4AQU9|V4AQU9_LOTGI	2.59532	NA	17938.2	AYHEQLSVAEITNACFKPANQMVK;DVNAAIATIK;DVNAAIATIKTK;GDVVPKDVNAAIATIK;VGINYQPPTVVPGGDLAK;VGINYQPPTVVPGGDLAKVQR;YMACCMLYR	1;0;0;0;0;0;0	1	1	0.45	35225;12918;12911;12916;12949;12950;12920;12945;19132;19136;26430;26431;26428;29146;29152;29151;32531;32532;32538;20129	-	Tubulin_C domain-containing protein (Fragment) OS=Lottia gigantea OX=225164 GN=LOTGIDRAFT_147003 PE=3 SV=1	0	0
115_1	tr|A0A3S1A234|A0A3S1A234_ELYCH	2.59532	NA	57440	LLALLGQSLK	1	1	1	0.0195	13852	tr|A0A2C9JD35|A0A2C9JD35_BIOGL;tr|A0A6J8B0E0|A0A6J8B0E0_MYTCO;tr|A0A210QVH2|A0A210QVH2_MIZYE;tr|K1R1B5|K1R1B5_CRAGI	Uncharacterized protein OS=Elysia chlorotica OX=188477 GN=EGW08_003635 PE=4 SV=1	0	0
2_17	tr|V4B5A1|V4B5A1_LOTGI	2.16558	NA	50228.5	AVFVDLEPTVVDEVR;EDAANNYAR;EDLAALEK;FDGALNVDLTEFQTNLVPYPR;IHFPLVTYAPVISAEK;SLFHPEQLITGK;TIQFVDWCPTGFK	0;0;0;0;0;1;0	1	1	0.2094	27301;27299;27315;27300;27296;27306;27314;27304;27298;27305;27294;27313;27308;27292;27285;27320;27318;27317;27316;27295;27287;27307;13089;13128;10080;10076;10075;10083;10072;33646;33648;33651;33649;33647;33644;33650;33645;28676;28677;28675;22347;26310;26313;26311;26308	-	Tubulin alpha chain OS=Lottia gigantea OX=225164 GN=LOTGIDRAFT_200360 PE=3 SV=1	0	0
2_15	tr|A0A210QKL0|A0A210QKL0_MIZYE	2.59532	NA	49853.5	AVFVDLEPTVVDEVR;EDAANNYAR;EDLAALEK;FDGALNVDLNEFQTNLVPYPR;GHYTIGK;IISQIVSSITASLR	0;0;0;0;0;1	1	1	0.1655	27301;27299;27315;27300;27296;27306;27314;27304;27298;27305;27294;27313;27308;27292;27285;27320;27318;27317;27316;27295;27287;27307;13089;13128;10080;10076;10075;10083;10072;33758;33759;33757;7514;7520;24961	-	Tubulin alpha chain OS=Mizuhopecten yessoensis OX=6573 GN=KP79_PYT23356 PE=3 SV=1	0	0
185_1	tr|A0A433TWA3|A0A433TWA3_ELYCH	3.97002	NA	58510.1	SHLANSSIFTGEEELFAFER	1	1	1	0.0386	32896	-	Uncharacterized protein OS=Elysia chlorotica OX=188477 GN=EGW08_006344 PE=3 SV=1	0	0
55_1	tr|A0A6P7T7P7|A0A6P7T7P7_OCTVU	2.2442	NA	76814.1	YYGYTGAFR	1	1	1	0.013	15095	tr|A0A0L8HN44|A0A0L8HN44_OCTBM	LOW QUALITY PROTEIN: serotransferrin-1-like OS=Octopus vulgaris OX=6645 GN=LOC115219749 PE=4 SV=1	0	0
25_1	tr|A0A0B7AXZ5|A0A0B7AXZ5_9EUPU	3.97002	NA	80203.3	EIFEQPESVVNTMR	1	1	1	0.0195	27403	tr|A0A433T5I7|A0A433T5I7_ELYCH;tr|A0A2C9JTS7|A0A2C9JTS7_BIOGL;tr|A0A6P7SKG2|A0A6P7SKG2_OCTVU;tr|A0A2C9K5I6|A0A2C9K5I6_BIOGL;tr|A0A6P7SJF4|A0A6P7SJF4_OCTVU;tr|A0A0B7AZN9|A0A0B7AZN9_9EUPU;tr|K1QYG7|K1QYG7_CRAGI;tr|A0A2T7PXX1|A0A2T7PXX1_POMCA;tr|V3ZXV3|V3ZXV3_LOTGI;tr|A0A2C9JTS9|A0A2C9JTS9_BIOGL;tr|A0A2C9JTS1|A0A2C9JTS1_BIOGL;tr|A0A0L8GS34|A0A0L8GS34_OCTBM;tr|A0A3S1AGG2|A0A3S1AGG2_ELYCH;tr|A0A0L8GTC…	Glutamine--fructose-6-phosphate transaminase (isomerizing) OS=Arion vulgaris OX=1028688 GN=ORF148481 PE=4 SV=1	0	0
178_1	tr|K1QU68|K1QU68_CRAGI	3.97002	NA	22877.5	NPTNTFLKQWVDPTSSMMYNK	1	1	1	0.1077	34120	-	Heat shock 70 kDa protein 12B OS=Crassostrea gigas OX=29159 GN=CGI_10022516 PE=4 SV=1	0	0
161_1	tr|A0A0B6YTQ1|A0A0B6YTQ1_9EUPU	2.51089	NA	59296.8	AIDDGVNTFK	1	1	1	0.0183	14550	tr|K1R0S3|K1R0S3_CRAGI;tr|A0A2C9K3L6|A0A2C9K3L6_BIOGL;tr|V4AMN5|V4AMN5_LOTGI;tr|A0A0B6YSR9|A0A0B6YSR9_9EUPU	CCT-theta OS=Arion vulgaris OX=1028688 GN=ORF35397 PE=3 SV=1	0	0
12_18	tr|V4B045|V4B045_LOTGI	2.2442	NA	23781.6	EVDEQMLNVQNK;FIGNTTAIQELFK;FPGQLNADLR;FPGQLNADLRK;ISEQFTAMFR;LTTPTYGDLNHLVSATMSGVTTCLR;MSMKEVDEQMLNVQNK;TLKLTTPTYGDLNHLVSATMSGVTTCLR;YLTVAAMFR	0;1;0;0;0;0;0;0;0	1	1	0.4203	24467;24468;24125;24144;24465;24466;24124;24856;16102;16099;16104;16100;16101;16129;16096;19508;19536;19500;19507;19531;19538;19501;19539;19540;19502;19505;19161;19163;19173;19165;19155;19172;19151;19184;19158;19153;18700;18707;19180;19162;19175;19164;19176;19174;19159;19169;18701;19148;19160;19167;19152;19147;19170;19154;19150;19217;19179;18703;34949;34848;34958;34959;34955;34947;34957;34849;308…	-	Tubulin_C domain-containing protein OS=Lottia gigantea OX=225164 GN=LOTGIDRAFT_178048 PE=3 SV=1	0	0
12_17	tr|V4ALC4|V4ALC4_LOTGI	2.51089	NA	50476.2	ETENCECLQGFQLTHSLGGGTGSGMGTLIISK;FPGQLNADLR;FPGQLNADLRK;IMNTFSVVPSPK;ISEQFTAMFR;LHFFMPGFAPLTSR;LTTPTYGDLNHLVSATMSGVTTCLR;TLKLTTPTYGDLNHLVSATMSGVTTCLR;YLTVAAIFR	1;0;0;0;0;0;0;0;0	1	1	0.2572	36361;16102;16099;16104;16100;16101;16129;16096;19508;19536;19500;19507;19531;19538;19501;19539;19540;19502;19505;21491;21500;21492;21495;21035;21063;21498;21494;21516;21517;21497;21493;21502;21033;21032;21490;19161;19163;19173;19165;19155;19172;19151;19184;19158;19153;18700;18707;19180;19162;19175;19164;19176;19174;19159;19169;18701;19148;19160;19167;19152;19147;19170;19154;19150;19217;19179;187…	-	Tubulin beta chain OS=Lottia gigantea OX=225164 GN=LOTGIDRAFT_239523 PE=3 SV=1	0	0
12_15	tr|A0A2T7NIB2|A0A2T7NIB2_POMCA	2.51089	NA	33752.9	FWEVISDEHGIDPTGTYHGDSDLQLER;GHYTEGAELVDSVLDVVR;GHYTEGAELVDSVLDVVRK;IMNTFSVVPSPK;INVYYNEATGGK;INVYYNEATGGKYVPR;ISEQFTAMFR;KEAESCDCLQGFQMTHSLGGGTGSGMGTLLISK;SGPFGQIFRPDNFVFGQSGAGNNWAK	0;0;0;0;0;0;0;1;0	1	1	0.4686	36025;36031;36032;36036;36033;36043;36035;36020;36037;36022;36038;30730;30736;30727;30724;30725;30728;30731;30735;30737;30732;30734;30738;30726;30721;30720;30729;31797;21491;21500;21492;21495;21035;21063;21498;21494;21516;21517;21497;21493;21502;21033;21032;21490;21220;21223;21219;21224;21226;21227;21222;21225;29363;29364;29378;19161;19163;19173;19165;19155;19172;19151;19184;19158;19153;18700;187…	-	Tubulin beta chain OS=Pomacea canaliculata OX=400727 GN=C0Q70_19058 PE=3 SV=1	0	0
