# Supplementary material for: Characterization of Host Cell Potential Proteins Interacting with OsHV-1 Membrane Proteins
Source: Viruses. 2021 Dec 15;13(12):2518. doi: 10.3390/v13122518 (PMC8705437; doi:10.3390/v13122518)
Supplement: Supplementary file 1 [file viruses-13-02518-s001.zip › viruses-1485821-supplementary/Table S1-S7/Table S3.xlsx]

## Sheet: band c-proSummary
Group_ID	Protein_ID	Protein_Qscore	Protein_FDR	Protein_Mass	PeptideSeqs	PepIsUnique	Unique_Peptide_Num	Unique_Spectra_Num	Coverage	Peptide_Query	Sameset	Description	Abundance	iBAQ
9_4	sp|Q8T6A5|TBA1_APLCA	6.03057	NA	50001.6	AFVHWYVGEGMEEGEFSEAR;AYHEQLSVAEITNACFEPANQLVK;FDGALNVDLTEFQTNLVPYPR;LIGQIVSSITASLR;QLFHPEQLITGK	0;1;0;1;0	2	3	0.2018	31978;31976;31977;31851;34425;32638;22461;22454;21354;21353;20967	tr|A0A0L8G5J8|A0A0L8G5J8_OCTBM	Tubulin alpha-1 chain OS=Aplysia californica OX=6500 PE=2 SV=1	2.68238e+07	1.21927e+06
16_1	sp|P02212|GLB1_ANABR	3.01528	NA	15846.3	ISAAEFGK;PSVQGAAAQLTADVK	0;1	1	1	0.1575	7811;22403	tr|K4PX65|K4PX65_ANABR	Globin-1 OS=Anadara broughtonii OX=148819 PE=1 SV=1	1.13945e+07	1.13945e+06
29_1	tr|A0A0B7AKH2|A0A0B7AKH2_9EUPU	9.04585	NA	23689	LVLLGESAVGK;QASPNIVIALAGNK;TAMNVNDIFLAIAK	1;1;1	3	4	0.1822	13755;21047;23708;23929	tr|K1R1Q8|K1R1Q8_CRAGI;tr|A0A2T7PWI0|A0A2T7PWI0_POMCA;tr|A0A433TAA0|A0A433TAA0_ELYCH;tr|A0A210QN54|A0A210QN54_MIZYE;tr|A0A6J8DNB2|A0A6J8DNB2_MYTCO;tr|V3ZPS1|V3ZPS1_LOTGI;tr|A0A2C9JQ60|A0A2C9JQ60_BIOGL	Uncharacterized protein OS=Arion vulgaris OX=1028688 GN=ORF120735 PE=4 SV=1	5.87799e+06	452153
22_1	tr|K1QJ27|K1QJ27_CRAGI	3.01528	NA	28860.7	EGYVTPVK	1	1	1	0.0302	9675	tr|R4MPK6|R4MPK6_SINCO;tr|K1S2T1|K1S2T1_CRAGI;tr|A0A2T7P4E7|A0A2T7P4E7_POMCA;tr|K1RJ54|K1RJ54_CRAGI;tr|A0A173DQF2|A0A173DQF2_MERMT	Cathepsin L OS=Crassostrea gigas OX=29159 GN=CGI_10009231 PE=3 SV=1	3.37096e+06	224731
20_1	tr|A0A0L8HK31|A0A0L8HK31_OCTBM	3.01528	NA	26078.7	IQIWDTAGQER	1	1	1	0.0487	19312	tr|A0A6P7S593|A0A6P7S593_OCTVU;tr|V4BWZ7|V4BWZ7_LOTGI;tr|V4C3S4|V4C3S4_LOTGI;tr|A0A6P7S534|A0A6P7S534_OCTVU	Uncharacterized protein OS=Octopus bimaculoides OX=37653 GN=OCBIM_22012775mg PE=4 SV=1	1.92768e+06	101457
16_2	tr|L0CB49|L0CB49_TEGGR	3.01528	NA	16087.3	FAVNHINR;ISAAEFGK	1;0	1	1	0.1088	11254;7811	tr|G3CR06|G3CR06_TEGGR	Hemoglobin I OS=Tegillarca granosa OX=220873 GN=HbI PE=3 SV=1	1.25794e+06	125794
24_1	tr|A0A433UAN9|A0A433UAN9_ELYCH	3.01528	NA	23269.3	YATALYSAASK	1	1	1	0.0524	15446	tr|A0A0B6ZD53|A0A0B6ZD53_9EUPU;tr|A0A2T7P711|A0A2T7P711_POMCA	ATP synthase subunit O, mitochondrial OS=Elysia chlorotica OX=188477 GN=EGW08_001359 PE=3 SV=1	1.21176e+06	67320
23_1	tr|K1QLM3|K1QLM3_CRAGI	6.03057	NA	61168	ETLSTALSGFSPTHK;GLTPNGLLPLGALSGGK	1;1	2	3	0.0594	24418;24330;24329	-	Serine/threonine-protein phosphatase OS=Crassostrea gigas OX=29159 GN=CGI_10026072 PE=3 SV=1	1.18957e+06	36047.6
3_1	tr|A0A2S1FRU3|A0A2S1FRU3_CALMC	6.03057	NA	50943.8	STTTGHLIYK;YYITIIDAPGHR	1;1	2	2	0.0474	14780;21568	tr|A0A194ALQ1|A0A194ALQ1_PINFU;tr|Q6PTL3|Q6PTL3_9BIVA;tr|R9QMW9|R9QMW9_HALDH;tr|A0A3G3CBD9|A0A3G3CBD9_SEPLE	Elongation factor 1-alpha OS=Callistoctopus minor OX=515824 PE=2 SV=1	1.03024e+06	35525.6
17_1	tr|K1PTW4|K1PTW4_CRAGI	6.03057	NA	21974.5	AIDLLDALQK;ATVAAFAASEGHAHPR	1;1	2	2	0.1313	14196;24568	-	Protein lin-7 homolog OS=Crassostrea gigas OX=29159 GN=CGI_10020984 PE=3 SV=1	840304	56020.3
12_1	tr|Q256S1|Q256S1_HALTU	6.03057	NA	41734.8	DLYANTVLSGGTTMYPGIADR;QEYDESGPSIVHR	1;1	2	3	0.0904	31278;23623;23622	tr|V3ZSW2|V3ZSW2_LOTGI;tr|K1QG58|K1QG58_CRAGI;tr|A0A0U3FYX1|A0A0U3FYX1_9GAST;tr|B3TK83|B3TK83_HALDV;tr|V9I358|V9I358_SINCO;tr|A0A6J8CII4|A0A6J8CII4_MYTCO;tr|A0A2T7PW49|A0A2T7PW49_POMCA;tr|A0A210QJE2|A0A210QJE2_MIZYE;tr|K1R6J7|K1R6J7_CRAGI;tr|V9I306|V9I306_SINCO;tr|Q6U1K1|Q6U1K1_HALDH;tr|A0A433TSN4|A0A433TSN4_ELYCH;tr|B3SNT2|B3SNT2_HALDV	Actin OS=Haliotis tuberculata OX=36103 GN=actin PE=2 SV=1	618248	26880.3
35_1	tr|A0A0B6Z497|A0A0B6Z497_9EUPU	3.01528	NA	26126.3	QANASLNSGIDLK	1	1	1	0.058	19606	tr|A0A0B6YPZ2|A0A0B6YPZ2_9EUPU;tr|A0A2T7PIK8|A0A2T7PIK8_POMCA;tr|A0A3S0ZP17|A0A3S0ZP17_ELYCH;tr|A0A2C9JLR8|A0A2C9JLR8_BIOGL;tr|K1QVQ2|K1QVQ2_CRAGI	Uncharacterized protein (Fragment) OS=Arion vulgaris OX=1028688 GN=ORF48282 PE=4 SV=1	593643	53967.5
26_1	tr|A0A0B6ZR19|A0A0B6ZR19_9EUPU	3.01528	NA	80683.2	LFNYTEWEVLR	1	1	1	0.0157	22721	tr|K4U7B7|K4U7B7_9BIVA;tr|A0A2C9K4D9|A0A2C9K4D9_BIOGL;tr|K1QYM7|K1QYM7_CRAGI;tr|V4B8T8|V4B8T8_LOTGI	1,4-alpha-glucan branching enzyme (Fragment) OS=Arion vulgaris OX=1028688 GN=ORF73181 PE=3 SV=1	496649	11036.7
19_1	tr|K1QD28|K1QD28_CRAGI	6.03057	NA	23340.9	AQIWDTAGQER;GAVGALLVYDIAK	1;1	2	2	0.1148	18509;18820	tr|K1QX44|K1QX44_CRAGI;tr|A0A6J7ZZ62|A0A6J7ZZ62_MYTCO;tr|A0A0B7A9Z0|A0A0B7A9Z0_9EUPU;tr|A0A210PQH0|A0A210PQH0_MIZYE;tr|A0A2C9JE50|A0A2C9JE50_BIOGL;tr|A0A2T7PSV4|A0A2T7PSV4_POMCA;tr|A0A0B7AA23|A0A0B7AA23_9EUPU;tr|A0A6P7T474|A0A6P7T474_OCTVU;tr|A0A0L8FVD0|A0A0L8FVD0_OCTBM	Ras-related protein Rab-11A OS=Crassostrea gigas OX=29159 GN=CGI_10003481 PE=4 SV=1	471121	36240.1
45_1	tr|A0A6J8BXE3|A0A6J8BXE3_MYTCO	3.01528	NA	41580.3	LGGLETESQYK	1	1	1	0.0303	17544	-	CTSF OS=Mytilus coruscus OX=42192 GN=MCOR_22728 PE=3 SV=1	424611	19300.5
15_1	tr|A0A2T7NZX6|A0A2T7NZX6_POMCA	6.03057	NA	237639	NYLDTFWTNPQYR;SMVAMHDGDLSGK	1;1	2	3	0.0123	26054;20021;20328	tr|K1Q056|K1Q056_CRAGI	Uncharacterized protein OS=Pomacea canaliculata OX=400727 GN=C0Q70_14405 PE=3 SV=1	391970	3239.42
44_1	tr|A0A210PYH0|A0A210PYH0_MIZYE	3.01528	NA	24274.8	LQIWDIAGQER	1	1	1	0.0521	19548	-	Ras-related protein Rab-7L1 OS=Mizuhopecten yessoensis OX=6573 GN=KP79_PYT11879 PE=3 SV=1	390087	20530.9
7_1	tr|C7BAH9|C7BAH9_BATTH	3.01528	NA	18351.3	YFPTQALNFAFK	1	1	1	0.0723	22202	tr|A0A5B8RL40|A0A5B8RL40_9CAEN;tr|V5LVG0|V5LVG0_9BIVA;tr|V5LY33|V5LY33_9BIVA;tr|A0A3G1E2W1|A0A3G1E2W1_9BIVA;tr|A0A1S7FQD9|A0A1S7FQD9_9BIVA;tr|A0A3G1E2T6|A0A3G1E2T6_9BIVA;tr|A0A3G1E2Z8|A0A3G1E2Z8_9BIVA;tr|A0A2P1C8U7|A0A2P1C8U7_9GAST;tr|A0A2P1C8U1|A0A2P1C8U1_9GAST;tr|A0A3G1E2U0|A0A3G1E2U0_9BIVA;tr|A0A3G1E2W9|A0A3G1E2W9_9BIVA;tr|A0A2P1C8T7|A0A2P1C8T7_9GAST;tr|A0A3G1E310|A0A3G1E310_9BIVA;tr|A0A5J6KR7…	ADP/ATP translocase (Fragment) OS=Bathymodiolus thermophilus OX=12966 GN=ANT PE=3 SV=1	356381	44547.7
42_1	tr|A0A6J8F3V2|A0A6J8F3V2_MYTCO	3.01528	NA	47232.7	ITNFDLPR	1	1	1	0.0195	11344	-	ABLIM OS=Mytilus coruscus OX=42192 GN=MCOR_58109 PE=4 SV=1	324448	10814.9
14_1	tr|A0A2T7NM76|A0A2T7NM76_POMCA	3.01528	NA	17039.6	AVFIIGPDK	1	1	1	0.0588	11080	tr|A0A7D4W9Q2|A0A7D4W9Q2_MIMNO;tr|B6RB12|B6RB12_HALDI;tr|F8SQY0|F8SQY0_9MOLL;tr|Q8MUT9|Q8MUT9_APLCA;tr|A0A182YTR2|A0A182YTR2_BIOGL;tr|H8ZQF8|H8ZQF8_REICL;tr|A7M7T7|A7M7T7_CRAGI;tr|D0EYA3|D0EYA3_9BIVA;tr|C4NWI5|C4NWI5_9BIVA	Thioredoxin domain-containing protein OS=Pomacea canaliculata OX=400727 GN=C0Q70_18077 PE=4 SV=1	299619	37452.3
1_1	tr|A0A2T7NGU8|A0A2T7NGU8_POMCA	9.04585	NA	26454.2	DTFNHLTTWLEDAR;GAAGALLVYDITR;LQIWDTAGQESFR	1;1;1	3	4	0.166	26063;26062;19375;24123	tr|A0A0L8FU30|A0A0L8FU30_OCTBM;tr|A0A6P7S888|A0A6P7S888_OCTVU;tr|A0A0B6Y0L0|A0A0B6Y0L0_9EUPU;tr|A0A3S1I4H2|A0A3S1I4H2_ELYCH;sp|Q05975|RAB2_LYMST;tr|A0A0L8FUV8|A0A0L8FUV8_OCTBM;tr|A0A6J8C9P2|A0A6J8C9P2_MYTCO;tr|A0A210PFE4|A0A210PFE4_MIZYE;tr|K1QBM3|K1QBM3_CRAGI	Uncharacterized protein OS=Pomacea canaliculata OX=400727 GN=C0Q70_18553 PE=4 SV=1	261506	17433.7
10_1	tr|A0A0B7A3I5|A0A0B7A3I5_9EUPU	3.01528	NA	5544	ESTLHLVLR	1	1	2	0.1837	13229;13230	tr|Q8I9P5|Q8I9P5_BIOGL;tr|V4BTT6|V4BTT6_LOTGI;tr|A0A0B7A347|A0A0B7A347_9EUPU;tr|A0A0B6ZHC4|A0A0B6ZHC4_9EUPU;tr|J7K156|J7K156_9BIVA;tr|Q70MM5|Q70MM5_CRAGI;tr|A0A0B6ZPB7|A0A0B6ZPB7_9EUPU;tr|A0A0B6ZMS1|A0A0B6ZMS1_9EUPU;tr|G9FRU1|G9FRU1_PINFU;tr|A0A0B6ZJF2|A0A0B6ZJF2_9EUPU;tr|A0A077H3L5|A0A077H3L5_MYTTR;tr|B0B031|B0B031_LITLI;tr|A0A345S6Z9|A0A345S6Z9_CEPNE;tr|Q9BH32|Q9BH32_BIOGL;tr|C0KKU3|C0KKU3_OCTV…	Ubiquitin-like domain-containing protein (Fragment) OS=Arion vulgaris OX=1028688 GN=ORF95175 PE=4 SV=1	244400	48880.1
5_1	tr|Q5NT88|Q5NT88_CRAGI	3.01528	NA	49915	FPGQLNADLR;IAVNMVPFPR;IMNTFSVVPSPK;INVYYNEATGGK;NSSYFVEWIPNNVK	0;1;0;0;0	1	1	0.13	15048;15045;15402;19741;19546;25598;25605	tr|K1R278|K1R278_CRAGI	Tubulin beta chain OS=Crassostrea gigas OX=29159 PE=2 SV=1	242773	11560.6
33_1	tr|E7DS50|E7DS50_9EUPU	3.01528	NA	19175.6	SYEIPDGQVITIGNER	1	1	1	0.0877	27238	tr|Q460Y6|Q460Y6_9VEST;tr|A0A220VX83|A0A220VX83_9EUPU;tr|A0A220VX82|A0A220VX82_9EUPU	Actin (Fragment) OS=Streptostele kilimanjaroensis OX=940803 PE=3 SV=1	220551	24505.7
30_1	tr|D8L737|D8L737_9VEST	3.01528	NA	21370.1	EHALLAYTIGVK	1	1	1	0.0576	19276	-	Elongation factor-1 alpha (Fragment) OS=Diodora dysoni OX=702827 GN=Ef1a PE=4 SV=1	212523	19320.2
6_1	tr|B3FEA7|B3FEA7_RUDPH	3.01528	NA	11386.4	ISGLIYEETR	1	1	1	0.0971	16443	sp|Q8MTV8|H4_APLCA;tr|Q4A487|Q4A487_BATAZ;tr|A0A5P8PFI1|A0A5P8PFI1_MYTTR;tr|A0A023HLL1|A0A023HLL1_9EUPU;tr|S4S355|S4S355_9BIVA;tr|A0A023J548|A0A023J548_9EUPU;tr|K1QVD7|K1QVD7_CRAGI;tr|V4BDP5|V4BDP5_LOTGI;tr|V3ZLR5|V3ZLR5_LOTGI;tr|A0A2H5INR5|A0A2H5INR5_9EUPU;tr|A0A516IEC2|A0A516IEC2_9EUPU;tr|A0A2H5INQ5|A0A2H5INQ5_9EUPU;tr|A0A097EV45|A0A097EV45_9EUPU;tr|A0A097EV15|A0A097EV15_9EUPU;tr|A0A2H5INP6|A0A…	Histone H4 OS=Ruditapes philippinarum OX=129788 GN=H4 PE=3 SV=1	168431	28071.9
38_1	tr|A0A6J8B1E5|A0A6J8B1E5_MYTCO	3.01528	NA	50059.6	QLYHPEQLITGK	1	1	1	0.0268	21318	-	Tubulin alpha chain OS=Mytilus coruscus OX=42192 GN=MCOR_13961 PE=3 SV=1	139376	6335.27
25_1	tr|A0A6J8DNZ6|A0A6J8DNZ6_MYTCO	3.01528	NA	22285.3	EHGVPFLETSAK	1	1	1	0.0606	19266	-	RAB10 OS=Mytilus coruscus OX=42192 GN=MCOR_43038 PE=4 SV=1	126420	7023.33
5_4	tr|A0A6J8EQS3|A0A6J8EQS3_MYTCO	3.01528	NA	50275.1	FPGQLNADLR;GHYTEGAELVDSVLDVVR;IMNTFSVVPSPK;INVYYNEATGGK;ISEQFTAMFR;LHFFIPGFAPLTSR;NSSYFVEWIPNNVK	0;0;0;0;0;1;0	1	1	0.2009	15048;15045;29595;19741;19546;17943;17638;24674;25598;25605	-	Tubulin beta chain OS=Mytilus coruscus OX=42192 GN=MCOR_54841 PE=3 SV=1	57295.4	2728.35
39_1	tr|A0A6J8DFW2|A0A6J8DFW2_MYTCO	3.01528	NA	25353.6	SLFAGLPSIGENNPK	1	1	1	0.0664	24050	-	ERV29 OS=Mytilus coruscus OX=42192 GN=MCOR_40418 PE=3 SV=1	52051.7	5783.52
5_3	tr|K1PN21|K1PN21_CRAGI	3.01528	NA	50010	FPGQLNADLR;GHYTEGAELVDSVLDVVR;IMNTFSVVPSPK;INVYYNEATGGK;ISEQFTAMFR;NSSYFVEWIPNNVK;YLTVAAIFR	0;0;0;0;0;0;1	1	1	0.191	15048;15045;29595;19741;19546;17943;17638;25598;25605;12828	tr|A0A0B6ZTS1|A0A0B6ZTS1_9EUPU	Tubulin beta chain OS=Crassostrea gigas OX=29159 GN=CGI_10010163 PE=3 SV=1	26460.7	1260.04
36_1	tr|A0A3S0Z8C2|A0A3S0Z8C2_ELYCH	6.03057	NA	124486	IGEVHDGAATMDWMEQEQER;VGGATYQVPVEVRPER	1;1	2	2	0.0317	31867;26704	-	Elongation factor G, mitochondrial OS=Elysia chlorotica OX=188477 GN=EGW08_023087 PE=3 SV=1	8803.52	112.866
47_1	tr|K1RH42|K1RH42_CRAGI	3.01528	NA	25315.1	SVPLAVDFIR	1	1	1	0.0446	14666	tr|A0A6J8BJU5|A0A6J8BJU5_MYTCO	Hypoxanthine phosphoribosyltransferase OS=Crassostrea gigas OX=29159 GN=CGI_10026468 PE=3 SV=1	1386.45	99.0321
13_1	tr|A0A210PPX6|A0A210PPX6_MIZYE	3.01528	NA	23610	FLVIGSAGAGK	1	1	1	0.0521	12162	tr|A0A3S0Z5G7|A0A3S0Z5G7_ELYCH;tr|V3ZWT5|V3ZWT5_LOTGI;tr|A0A2C9JJD5|A0A2C9JJD5_BIOGL	Ras-related protein Rab-4B OS=Mizuhopecten yessoensis OX=6573 GN=KP79_PYT09905 PE=3 SV=1	0	0
28_1	tr|A0A0L8HYQ0|A0A0L8HYQ0_OCTBM	3.01528	NA	14794.5	GEQLAIEHGIK	1	1	1	0.0866	16749	tr|A0A2T7PT04|A0A2T7PT04_POMCA;tr|A0A3S0ZUE2|A0A3S0ZUE2_ELYCH;tr|A0A0B6YAF3|A0A0B6YAF3_9EUPU;tr|A0A210QEZ6|A0A210QEZ6_MIZYE;tr|A0A2C9K4U9|A0A2C9K4U9_BIOGL;tr|A0A6P7T5X5|A0A6P7T5X5_OCTVU;tr|A0A288XNH9|A0A288XNH9_9MOLL	Uncharacterized protein OS=Octopus bimaculoides OX=37653 GN=OCBIM_22001938mg PE=4 SV=1	0	0
8_1	tr|A0A6J8ER20|A0A6J8ER20_MYTCO	3.01528	NA	49170.7	TTPSYVAFTDTER	1	1	1	0.0291	23091	tr|A5Y8F9|A5Y8F9_PERVI;tr|A0A2H4P4N5|A0A2H4P4N5_9VEST;tr|X2KKK0|X2KKK0_HYRCU;tr|S4U403|S4U403_9GAST;tr|Q9NFT1|Q9NFT1_CRAVI;tr|A0A1S5WGX3|A0A1S5WGX3_CONMI;tr|Q6XVG4|Q6XVG4_9BIVA;tr|Q5I2A7|Q5I2A7_MYTGA;tr|A0A142IJP8|A0A142IJP8_SINWO;tr|Q8MWP4|Q8MWP4_OSTED;tr|A0A075IT96|A0A075IT96_9MOLL;tr|A0A2C9K3D6|A0A2C9K3D6_BIOGL;tr|K1PKN1|K1PKN1_CRAGI;tr|A0A161I6S8|A0A161I6S8_CONMO;tr|A0A6J8C0D6|A0A6J8C0D6_MYTC…	HSPA1s OS=Mytilus coruscus OX=42192 GN=MCOR_55068 PE=3 SV=1	0	0
32_1	tr|Q4PKP7|Q4PKP7_APLCA	3.01528	NA	98029	LAATNALLNSLEFTK	1	1	1	0.0171	24711	tr|A0A2C9JYH5|A0A2C9JYH5_BIOGL;tr|A0A0L8IG38|A0A0L8IG38_OCTBM;tr|K1R2V1|K1R2V1_CRAGI;tr|A0A210PZZ2|A0A210PZZ2_MIZYE;tr|A0A6P7TE64|A0A6P7TE64_OCTVU	Importin beta 1 OS=Aplysia californica OX=6500 PE=2 SV=1	0	0
11_1	tr|A0A4P8XJP5|A0A4P8XJP5_9EUPU	3.01528	NA	29407.5	DSTLIMQLLR	1	1	1	0.0386	17101	tr|A0A0L8FRZ6|A0A0L8FRZ6_OCTBM;tr|A0A2C9L7G0|A0A2C9L7G0_BIOGL;tr|A0A210Q809|A0A210Q809_MIZYE;tr|K1PHM8|K1PHM8_CRAGI;tr|A0A0L8G0I6|A0A0L8G0I6_OCTBM;tr|A0A2C9JPA0|A0A2C9JPA0_BIOGL;tr|A0A210PV33|A0A210PV33_MIZYE;tr|A0A433SNL4|A0A433SNL4_ELYCH;tr|A0A0B7ANV9|A0A0B7ANV9_9EUPU;tr|A0A2T7PUP8|A0A2T7PUP8_POMCA;tr|G8A4W9|G8A4W9_9BIVA;tr|A0A6J8EIY4|A0A6J8EIY4_MYTCO;tr|A0A4P8XG73|A0A4P8XG73_9EUPU;tr|A0A210Q7J…	14-3-3 protein epsilon OS=Onchidium reevesii OX=2547651 PE=2 SV=1	0	0
48_1	tr|A0A2C9JN15|A0A2C9JN15_BIOGL	3.01528	NA	58672.7	GYLSPYFITNPEK	1	1	1	0.0236	23809	-	Uncharacterized protein OS=Biomphalaria glabrata OX=6526 GN=106060674 PE=3 SV=1	0	0
2_1	tr|A0A2C9JT64|A0A2C9JT64_BIOGL	3.01528	NA	59938.6	EAYPGDVFYLHSR	1	1	1	0.0234	24166	tr|A0A6J8BYY1|A0A6J8BYY1_MYTCO;tr|V4A6V0|V4A6V0_LOTGI;tr|A0A6P7T6U6|A0A6P7T6U6_OCTVU;tr|F6JYB9|F6JYB9_SEPOF;tr|A0A0P0M052|A0A0P0M052_PINFU;tr|A0A3S1AW20|A0A3S1AW20_ELYCH;tr|K1R6Z7|K1R6Z7_CRAGI;tr|A0A0B6ZDH2|A0A0B6ZDH2_9EUPU;tr|A0A2C9KBD6|A0A2C9KBD6_BIOGL;tr|A0A0B6YVE0|A0A0B6YVE0_9EUPU;tr|A0A3S1BSI9|A0A3S1BSI9_ELYCH;tr|A0A0L8IA38|A0A0L8IA38_OCTBM;tr|A0A210QGA8|A0A210QGA8_MIZYE;tr|A0A2T7NEG3|A0A2T7…	ATP synthase subunit alpha OS=Biomphalaria glabrata OX=6526 GN=106067186 PE=3 SV=1	0	0
9_3	tr|A0A0L8HN06|A0A0L8HN06_OCTBM	3.01528	NA	50134.6	AFVHWYVGEGMEEGEFSEAR;AVFVDLEPTVVDEIR;FDGALNVDLTEFQTNLVPYPR;QLFHPEQLITGK	0;1;0;0	1	1	0.1511	31978;31976;31977;31851;25722;32638;21354;21353;20967	tr|A0A6P7SVJ3|A0A6P7SVJ3_OCTVU;tr|A0A6P7STB4|A0A6P7STB4_OCTVU;sp|Q06331|TBA_ENTDO;tr|A0A0L8GCW8|A0A0L8GCW8_OCTBM;tr|A0A6P7SUK8|A0A6P7SUK8_OCTVU;tr|A0A0L8HMY5|A0A0L8HMY5_OCTBM;tr|A0A6P7STF6|A0A6P7STF6_OCTVU;tr|A0A210QQP2|A0A210QQP2_MIZYE	Tubulin alpha chain OS=Octopus bimaculoides OX=37653 GN=OCBIM_22010928mg PE=3 SV=1	0	0
9_2	tr|A0A0B7B286|A0A0B7B286_9EUPU	3.01528	NA	45068.4	AFVHWYVGEGMEEGEFSEAR;AYHEQLSVAEITNSCFEPANQLVK;FDGALNVDLTEFQTNLVPYPR;QLFHPEQLITGK	0;1;0;0	1	1	0.1906	31978;31976;31977;31851;34561;32638;21354;21353;20967	-	Tubulin alpha chain (Fragment) OS=Arion vulgaris OX=1028688 GN=ORF157770 PE=3 SV=1	0	0
9_1	tr|A0A2T7NKP5|A0A2T7NKP5_POMCA	3.01528	NA	226528	QLFHPEQLITGK;SFGGGTGSGFTSLLMER	0;1	1	1	0.0141	21354;21353;20967;26072	-	Uncharacterized protein OS=Pomacea canaliculata OX=400727 GN=C0Q70_17543 PE=3 SV=1	0	0
18_1	tr|D3JCC5|D3JCC5_TEGGR	3.01528	NA	19982.7	SVNQALLDLHK	1	1	1	0.064	17797	tr|A0A346CIQ2|A0A346CIQ2_CONER;tr|G0YWF9|G0YWF9_HYRSC;tr|A0A2R4PCX0|A0A2R4PCX0_SINWO;tr|H6TG56|H6TG56_HYRCU;tr|E0A345|E0A345_HYRCU;tr|I0CAM3|I0CAM3_MERMC;tr|U3GS70|U3GS70_RUDPH;tr|A0A0B7ACG2|A0A0B7ACG2_9EUPU;tr|C6JUM7|C6JUM7_PINMA;tr|A0A0D5BG95|A0A0D5BG95_ANABR;tr|G0YWG0|G0YWG0_HYRSC	Ferritin OS=Tegillarca granosa OX=220873 PE=1 SV=1	0	0
5_2	tr|A0A161F857|A0A161F857_9CAEN	6.03057	NA	38269.5	FPGQLNADLR;GHYTEGAELVDSVLDVVR;IMNTFSVVPSPK;NFVFGQSGAGNNWAK;NSSYFVEWIPNNVK;YLTVAAMFR	0;0;0;1;0;1	2	2	0.2287	15048;15045;29595;19741;24598;25598;25605;13328	-	Tubulin beta chain (Fragment) OS=Echinolittorina malaccana OX=1496259 PE=2 SV=1	0	0
4_1	tr|A0A210PZR8|A0A210PZR8_MIZYE	3.01528	NA	91026.4	ADLVNNLGTIAK	1	1	1	0.0151	17625	tr|D0V3X9|D0V3X9_HALDH;tr|W8SQG8|W8SQG8_CRIPL;tr|H8ZQH2|H8ZQH2_REICL;tr|A0A0A7HG21|A0A0A7HG21_POMCA;tr|A0A2S1TXD5|A0A2S1TXD5_MIZYE;tr|A0A0B6ZTE1|A0A0B6ZTE1_9EUPU;tr|A0A0S1LIC6|A0A0S1LIC6_MYTCO;tr|A0A023W7V2|A0A023W7V2_RUDPH;tr|L0BTB2|L0BTB2_9BIVA;tr|V4AJ14|V4AJ14_LOTGI;tr|B5AAX2|B5AAX2_LATEL;tr|A0A0B6ZUX8|A0A0B6ZUX8_9EUPU;tr|F4YZ92|F4YZ92_CRAHO;tr|A0A0S1YBL6|A0A0S1YBL6_HYRCU;tr|A7L9T9|A7L9T9_CRAG…	Endoplasmin OS=Mizuhopecten yessoensis OX=6573 GN=KP79_PYT11030 PE=2 SV=1	0	0
34_1	tr|A0A210PSV6|A0A210PSV6_MIZYE	6.03057	NA	23854.7	NLTNPNTVIFLIGNK;TGDNVEDAFLDTAK	1;1	2	3	0.1355	25159;25160;23255	tr|A0A6J8CUS4|A0A6J8CUS4_MYTCO;tr|K1QC78|K1QC78_CRAGI	Ras-related protein Rab-14 OS=Mizuhopecten yessoensis OX=6573 GN=KP79_PYT03951 PE=3 SV=1	0	0
31_1	tr|A0A210PQH5|A0A210PQH5_MIZYE	3.01528	NA	56197.4	GIDVQQVSLVINYDLPANR	1	1	1	0.038	30561	tr|A0A2C9JT10|A0A2C9JT10_BIOGL;tr|A0A3S1A2G3|A0A3S1A2G3_ELYCH;tr|A0A6J8F0B5|A0A6J8F0B5_MYTCO;tr|A0A0B7A5C2|A0A0B7A5C2_9EUPU;tr|A0A0B7ARV6|A0A0B7ARV6_9EUPU;tr|A0A194AJS2|A0A194AJS2_PINFU;tr|A0A2T7NB66|A0A2T7NB66_POMCA	RNA helicase OS=Mizuhopecten yessoensis OX=6573 GN=KP79_PYT20779 PE=3 SV=1	0	0
27_1	tr|D3K380|D3K380_PINFU	3.01528	NA	22302.4	QITINDLPVGR	1	1	2	0.0553	17571;17138	tr|A0A182YTX6|A0A182YTX6_BIOGL;tr|A0A4Y5UXY5|A0A4Y5UXY5_HALDH;tr|A0A0B6Z732|A0A0B6Z732_9EUPU;tr|A0A2C9K5L4|A0A2C9K5L4_BIOGL;tr|A0A6P7TS53|A0A6P7TS53_OCTVU;tr|A0A0U3DY62|A0A0U3DY62_MACCH;tr|A0A0K1RMV1|A0A0K1RMV1_PINFU;tr|A0A0B6Z4Q3|A0A0B6Z4Q3_9EUPU;tr|A0A2T7NQA7|A0A2T7NQA7_POMCA;tr|A0A433TCT7|A0A433TCT7_ELYCH;tr|A0A0F7LH38|A0A0F7LH38_9MOLL;tr|A0A0B6Z6H1|A0A0B6Z6H1_9EUPU;tr|A0A0L8HKE7|A0A0L8HKE7_OC…	Peroxiredoxin OS=Pinctada fucata OX=50426 PE=2 SV=1	0	0
21_1	tr|A0A0B7BT54|A0A0B7BT54_9EUPU	3.01528	NA	27733.2	QLLDQVEQITK	1	1	1	0.046	19274	tr|A0A6J8B902|A0A6J8B902_MYTCO;tr|A0A6J8B9I1|A0A6J8B9I1_MYTCO;tr|K1Q2L4|K1Q2L4_CRAGI;tr|A0A2C9K3J9|A0A2C9K3J9_BIOGL;tr|A0A210QF29|A0A210QF29_MIZYE;tr|A0A2T7P7M4|A0A2T7P7M4_POMCA;tr|A0A6J8B7M7|A0A6J8B7M7_MYTCO;tr|A0A2C9K3I7|A0A2C9K3I7_BIOGL;tr|A0A2C9K3J5|A0A2C9K3J5_BIOGL;tr|V3ZVG7|V3ZVG7_LOTGI;tr|A0A3S1BAZ5|A0A3S1BAZ5_ELYCH;tr|A0A3S0ZPE9|A0A3S0ZPE9_ELYCH	GOLD domain-containing protein (Fragment) OS=Arion vulgaris OX=1028688 GN=ORF206532 PE=3 SV=1	0	0
37_1	tr|K1QYH1|K1QYH1_CRAGI	3.01528	NA	91837.5	EALGMTLAMLK	1	1	1	0.0133	17152	-	Molybdopterin molybdenumtransferase OS=Crassostrea gigas OX=29159 GN=CGI_10017868 PE=3 SV=1	0	0
46_1	tr|V4AWL6|V4AWL6_LOTGI	3.01528	NA	23618.8	SANGVIIAYDITK	1	1	1	0.061	20398	tr|K1QJY5|K1QJY5_CRAGI	Uncharacterized protein OS=Lottia gigantea OX=225164 GN=LOTGIDRAFT_158479 PE=4 SV=1	0	0
40_1	tr|A0A159ZKT0|A0A159ZKT0_HALDV	3.01528	NA	55107.7	QDGSFLGFR	1	1	1	0.0188	12286	-	Non-specific serine/threonine protein kinase OS=Haliotis diversicolor OX=36095 GN=AKT PE=2 SV=1	0	0
43_1	tr|A0A2T7PLS1|A0A2T7PLS1_POMCA	3.01528	NA	24878.3	YNVAYVLK	1	1	1	0.036	11237	-	COMM domain-containing protein 5 OS=Pomacea canaliculata OX=400727 GN=C0Q70_05608 PE=4 SV=1	0	0
41_1	tr|V3ZNH5|V3ZNH5_LOTGI	3.01528	NA	23622	VNISIWDTAGQER	1	1	1	0.0607	23124	-	Ras-related protein Rab-21 OS=Lottia gigantea OX=225164 GN=LOTGIDRAFT_235789 PE=3 SV=1	0	0
