# Supplementary material for: Characterization of Host Cell Potential Proteins Interacting with OsHV-1 Membrane Proteins
Source: Viruses. 2021 Dec 15;13(12):2518. doi: 10.3390/v13122518 (PMC8705437; doi:10.3390/v13122518)
Supplement: Supplementary file 1 [file viruses-13-02518-s001.zip › viruses-1485821-supplementary/Table S1-S7/Table S4.xlsx]

## Sheet: band d-proSummary
Group_ID	Protein_ID	Protein_Qscore	Protein_FDR	Protein_Mass	PeptideSeqs	PepIsUnique	Unique_Peptide_Num	Unique_Spectra_Num	Coverage	Peptide_Query	Sameset	Description	Abundance	iBAQ
14_5	tr|A0A0D5BG95|A0A0D5BG95_ANABR	30.5157	NA	19996.7	DDVALPGFAK;DEWGSPLEAMQTTLALEK;EISDHITNLK;EISDHITNLKR;EQVEAIKEISDHITNLK;HGDAQMMDFLEGEYLK;HGDAQMMDFLEGEYLKEQVEAIK;HNSEEEREHAEK;QNYHVESEAGINK;SVNQALLDLHK;SVNQALLDLHKVADK;VADKHGDAQMMDFLEGEYLK;VGTGLGEYMYDK;VGTGLGEYMYDKETMSS;VVLQDIQKPDRDEWGSPLEAMQTTLALEK	0;1;1;1;1;0;1;0;1;0;1;1;0;0;1	9	74	0.7558	12972;28781;28779;28780;28648;28783;28784;28778;16301;16300;19785;19813;28199;28202;28201;28208;28200;28207;28206;27664;27373;27374;27510;27656;27514;27676;27650;27666;27512;27513;27660;27526;27517;27659;27665;27655;27525;27661;27662;31846;31922;31845;31848;31916;31912;31914;31844;31911;31909;31923;31842;23439;23436;23351;23321;23315;23310;23302;23327;23349;23296;23328;22965;23348;23319;22966;233…	-	Ferritin OS=Anadara broughtonii OX=148819 GN=Fer PE=3 SV=1	2.03928e+07	1.6994e+06
14_1	tr|I0CAM3|I0CAM3_MERMC	3.39063	NA	19776.6	QNFHQESEAGINK;SVNQALLDLHK	1;0	1	2	0.1404	23595;23199;17799;17800;17797;17841;17776;17788;17843;17817;17783;17802	-	Ferritin OS=Mercenaria mercenaria OX=6596 PE=2 SV=1	8.96167e+06	896167
14_3	tr|R4JZS3|R4JZS3_MIZYE	6.78126	NA	19945.7	DDVALPGFAK;ISDHITNLK;ISDHITNLKR	0;1;1	2	3	0.117	12972;13103;13101;16878	-	Ferritin OS=Mizuhopecten yessoensis OX=6573 PE=2 SV=1	3.65029e+06	365029
9_1	tr|Q8I9P5|Q8I9P5_BIOGL	6.78126	NA	42889.1	ESTLHLVLR;TITLEVEPSDTIENVK	1;1	2	2	0.0656	13738;26576	tr|A0A0B7A347|A0A0B7A347_9EUPU;tr|A0A0B6ZPB7|A0A0B6ZPB7_9EUPU;tr|A0A0B6ZMS1|A0A0B6ZMS1_9EUPU;tr|G9FRU1|G9FRU1_PINFU;tr|A0A077H3L5|A0A077H3L5_MYTTR;tr|A0A345S6Z9|A0A345S6Z9_CEPNE;tr|Q9BH32|Q9BH32_BIOGL;tr|A0A3S0ZTK1|A0A3S0ZTK1_ELYCH;tr|A0A6J7ZXH7|A0A6J7ZXH7_MYTCO;tr|A0A6J7ZZB5|A0A6J7ZZB5_MYTCO;tr|J7FBH7|J7FBH7_CRAGI;tr|A0A0L8I871|A0A0L8I871_OCTBM;tr|A0A6P7S7G1|A0A6P7S7G1_OCTVU;tr|A0A6J8CLN2|A0A6J8…	Poly-ubiquitin OS=Biomphalaria glabrata OX=6526 PE=4 SV=1	2.77229e+06	79208.4
43_1	tr|A0A2R4PCY1|A0A2R4PCY1_SINWO	3.39063	NA	20153.8	VNQALLDLHK	1	1	2	0.0575	15773;15771	-	Ferritin OS=Sinanodonta woodiana OX=1069815 GN=Fer2 PE=2 SV=1	1.99035e+06	165863
13_2	tr|L0CB49|L0CB49_TEGGR	3.39063	NA	16087.3	FAVNHINR;KISAAEFGK	1;0	1	1	0.1156	11961;11605	tr|G3CR06|G3CR06_TEGGR	Hemoglobin I OS=Tegillarca granosa OX=220873 GN=HbI PE=3 SV=1	1.01416e+06	101416
3_4	tr|V4B157|V4B157_LOTGI	5.73986	NA	50051.5	AYHEQLSVAEITNACFEPANQMVK;EDAANNYAR;FDGALNVDLTEFQTNLVPYPR;NLDIERPTYTNLNR;QLFHPEQLITGK	1;0;0;1;0	2	2	0.1774	32239;12819;30712;30713;25982;21735;21733	tr|A0A3S1AFM3|A0A3S1AFM3_ELYCH;tr|V4CBA1|V4CBA1_LOTGI;tr|V3ZPL6|V3ZPL6_LOTGI;tr|V3ZMM3|V3ZMM3_LOTGI;tr|A0A2L1TGZ4|A0A2L1TGZ4_9BIVA;tr|V4A2D0|V4A2D0_LOTGI;tr|V4CDJ4|V4CDJ4_LOTGI;tr|A0A0B7B588|A0A0B7B588_9EUPU;tr|A0A3S1A1H2|A0A3S1A1H2_ELYCH;tr|V4BCE3|V4BCE3_LOTGI;tr|A0A3S0Z6U9|A0A3S0Z6U9_ELYCH;tr|A0A2C9K2T5|A0A2C9K2T5_BIOGL;tr|V4B9L4|V4B9L4_LOTGI;tr|W5VJQ8|W5VJQ8_BIOGL;tr|A0A194AM95|A0A194AM95_PINF…	Tubulin alpha chain OS=Lottia gigantea OX=225164 GN=LOTGIDRAFT_186561 PE=3 SV=1	788506	35841.2
42_1	tr|A0A2C9JXK5|A0A2C9JXK5_BIOGL	3.39063	NA	19464.8	NVNQALLDLHK	1	1	5	0.0655	18454;18457;18516;18500;18455	-	Ferritin OS=Biomphalaria glabrata OX=6526 GN=106072093 PE=3 SV=1	630720	57338.2
1_1	tr|A0A210PKR0|A0A210PKR0_MIZYE	10.1719	NA	16290.7	DGNGFISAAELR;EAFSLFDKDGDGTITTK;VFDKDGNGFISAAELR	1;1;1	3	4	0.2276	18081;27043;27044;26124	tr|A0A3R5Q1J9|A0A3R5Q1J9_MYTGA;tr|A0A2H4PXG0|A0A2H4PXG0_CRAVI;tr|A0A0B6XUV1|A0A0B6XUV1_9EUPU;tr|A0A210R658|A0A210R658_MIZYE;tr|A0A0B7A0S6|A0A0B7A0S6_9EUPU;tr|K1PYA6|K1PYA6_CRAGI;tr|A0A2R4PCV9|A0A2R4PCV9_SINWO;tr|A0A194ALV4|A0A194ALV4_PINFU;tr|A0A2T7P023|A0A2T7P023_POMCA;tr|A0A1J0D0M5|A0A1J0D0M5_HALDH;tr|A0A2R4PCX2|A0A2R4PCX2_SINWO;tr|Q6EEV2|Q6EEV2_PINFU;tr|A0A210PKQ3|A0A210PKQ3_MIZYE;tr|A0A0B6ZFC…	Calmodulin OS=Mizuhopecten yessoensis OX=6573 GN=KP79_PYT09762 PE=3 SV=1	572442	63604.6
20_1	tr|A0A223HH92|A0A223HH92_ANABR	6.78126	NA	17134.8	AATDPEVVGDIR;MGDLSDPWNNR	1;1	2	2	0.1513	17948;19619	-	Hemoglobin II OS=Anadara broughtonii OX=148819 PE=3 SV=1	523897	40299.8
13_1	tr|C0M1B1|C0M1B1_9BIVA	3.39063	NA	16067.4	FAVNHITR;KISAAEFGK	1;0	1	1	0.1156	11732;11605	tr|Q26505|Q26505_ANAIN;sp|P02212|GLB1_ANABR;tr|K4PX65|K4PX65_ANABR;sp|P02213|GLB1_ANAIN	Hemoglobin OS=Scapharca kagoshimensis OX=499954 GN=HbI PE=2 SV=1	490357	49035.7
28_1	tr|E7DS50|E7DS50_9EUPU	3.39063	NA	19175.6	SYEIPDGQVITIGNER	1	1	1	0.0877	26605	tr|Q460Y6|Q460Y6_9VEST;tr|A0A220VX83|A0A220VX83_9EUPU;tr|A0A220VX82|A0A220VX82_9EUPU	Actin (Fragment) OS=Streptostele kilimanjaroensis OX=940803 PE=3 SV=1	439820	48868.9
38_1	tr|M4PM45|M4PM45_TEGGR	3.39063	NA	38810.3	SDTALHFNVR	1	1	1	0.0282	16017	-	Galectin OS=Tegillarca granosa OX=220873 PE=2 SV=1	371160	21832.9
17_1	tr|A0A0B6XYQ6|A0A0B6XYQ6_9EUPU	3.39063	NA	20338.9	VGEIVVFK	1	1	1	0.0447	10531	tr|A0A2T7PSJ2|A0A2T7PSJ2_POMCA;tr|A0A210QEZ9|A0A210QEZ9_MIZYE;tr|A0A2C9JGU3|A0A2C9JGU3_BIOGL;tr|K1RK52|K1RK52_CRAGI;tr|V3ZR90|V3ZR90_LOTGI;tr|K1QMT2|K1QMT2_CRAGI;tr|A0A6J8DYX9|A0A6J8DYX9_MYTCO;tr|A0A3S1H049|A0A3S1H049_ELYCH	Signal peptidase complex catalytic subunit SEC11 OS=Arion vulgaris OX=1028688 GN=ORF6162 PE=3 SV=1	274909	24991.7
15_1	tr|A0A194ALQ1|A0A194ALQ1_PINFU	6.78126	NA	50432.3	QTVAVGVVK;STTTGHLIYK	1;1	2	3	0.0412	10691;15101;15093	-	Elongation factor 1-alpha OS=Pinctada fucata OX=50426 PE=3 SV=1	250829	8649.27
6_3	tr|A0A194AQ74|A0A194AQ74_PINFU	6.78126	NA	43284.8	AVLVDLEPGTMDSVR;FPGQLNADLR;GHYTEGAELVDSVLDVVR;IMNTFSVVPSPK;ISEQFTAMFR;LHFFMPGFAPLTSR;NSSYFVEWIPNNVK;YLTVAAIFR	1;0;0;0;0;0;0;1	2	3	0.2642	24903;25030;15335;15337;28128;28129;20071;17998;25170;25723;13377	tr|A0A0B6ZTS1|A0A0B6ZTS1_9EUPU	Tubulin beta chain OS=Pinctada fucata OX=50426 PE=3 SV=1	238643	13257.9
7_1	tr|V4CLD6|V4CLD6_LOTGI	9.13049	NA	11358.4	DAVTYTEHAK;ISGLIYEETR;TVTAMDVVYAIK	1;1;1	3	3	0.301	15418;16514;19444	-	Histone H4 OS=Lottia gigantea OX=225164 GN=LOTGIDRAFT_177025 PE=3 SV=1	213138	35522.9
27_1	tr|A0A481XW65|A0A481XW65_MIMNO	3.39063	NA	19796.8	VGPGLGEYQFDK	1	1	1	0.0698	19402	tr|G9BBC4|G9BBC4_ARGIR;tr|V4AJ07|V4AJ07_LOTGI;tr|G9BBC6|G9BBC6_ARGIR;tr|R4JTN2|R4JTN2_MIZYE	Ferritin OS=Mimachlamys nobilis OX=106276 PE=2 SV=1	169997	18888.6
6_1	tr|A0A210Q509|A0A210Q509_MIZYE	3.39063	NA	49831	FPGQLNADLR;IAVNMVPFPR;IMNTFSVVPSPK;ISEQFTAMFR;LHFFMPGFAPLTSR	0;1;0;0;0	1	3	0.1258	15335;15337;16027;16026;16025;20071;17998;25170	-	Tubulin beta chain OS=Mizuhopecten yessoensis OX=6573 GN=KP79_PYT12641 PE=3 SV=1	136043	6478.22
22_1	tr|A0A0B7A839|A0A0B7A839_9EUPU	10.1719	NA	20544.6	ESFDYLK;LIDDEVKVER;TLASDVHVVR	1;1;1	3	3	0.1484	10695;17296;14494	-	Vacuolar protein sorting-associated protein 29 OS=Arion vulgaris OX=1028688 GN=ORF98682 PE=3 SV=1	113633	9469.41
2_1	tr|J9Z5P8|J9Z5P8_9BIVA	3.39063	NA	30597.8	VALTGLTVAEYFR	1	1	1	0.0458	22362	tr|H6UNS2|H6UNS2_9MOLL;tr|J9Z5J1|J9Z5J1_9BIVA;tr|Q45Y90|Q45Y90_HALRU;tr|H6UNN7|H6UNN7_9CAEN;tr|A0A2T7P8A3|A0A2T7P8A3_POMCA;tr|J9Z4H0|J9Z4H0_9BIVA;tr|J9Z6P6|J9Z6P6_9BIVA;tr|J9Z5I9|J9Z5I9_9BIVA;tr|J9Z5J5|J9Z5J5_9BIVA;tr|Q6PTI1|Q6PTI1_MODAM;tr|H6UNT1|H6UNT1_9MOLL;tr|J9Z3Y1|J9Z3Y1_9BIVA;tr|Q6PTH6|Q6PTH6_MYTED;tr|K1RWW5|K1RWW5_CRAGI;tr|J9Z3W6|J9Z3W6_9BIVA;tr|Q45Y93|Q45Y93_CREFO;tr|J9Z5P0|J9Z5P0_9BIVA;…	ATP synthase subunit beta (Fragment) OS=Teredo clappi OX=1222187 PE=3 SV=1	66126	4408.4
14_4	tr|D3JCC5|D3JCC5_TEGGR	6.78126	NA	19982.7	HGDAQMMDFLEGEYLK;HNSEEEREHAEK;IADKHGDAQMMDFLEGEYLK;IVLQDIQKPDLDEWGSPLEAMQTTLALEK;SVNQALLDLHK;VGTGLGEYMYDK;VGTGLGEYMYDKETMSS	0;0;1;1;0;0;0	2	2	0.5174	27664;27373;27374;27510;27656;27514;27676;27650;27666;27512;27513;27660;27526;27517;27659;27665;27655;27525;27661;27662;23439;23436;30373;32997;17799;17800;17797;17841;17776;17788;17843;17817;17783;17802;20395;20397;20392;20393;27365;27366;27503;27501;27496;27222	-	Ferritin OS=Tegillarca granosa OX=220873 PE=1 SV=1	58162.2	5816.22
21_1	tr|A0A0B6ZBH2|A0A0B6ZBH2_9EUPU	3.39063	NA	15881.7	TFAAEIAHNVSSR	1	1	1	0.097	21560	tr|A0A0B6Y546|A0A0B6Y546_9EUPU;tr|A0A6J8BWA0|A0A6J8BWA0_MYTCO	Uncharacterized protein OS=Arion vulgaris OX=1028688 GN=ORF53857 PE=3 SV=1	40064.5	5008.06
11_1	tr|A0A2T7P4R3|A0A2T7P4R3_POMCA	3.39063	NA	69786.6	APDFVFYAPR	1	1	1	0.017	16562	tr|K1PUJ1|K1PUJ1_CRAGI;tr|A0A6J8BA99|A0A6J8BA99_MYTCO;tr|Q45R39|Q45R39_APLCA;tr|A0A0B7BDF9|A0A0B7BDF9_9EUPU;tr|A0A0L8HU31|A0A0L8HU31_OCTBM;tr|A0A6P7TLG6|A0A6P7TLG6_OCTVU;tr|V3ZSA7|V3ZSA7_LOTGI;tr|A0A6P7TS65|A0A6P7TS65_OCTVU;tr|Q963F9|Q963F9_BIOGL;tr|A0A2C9JGU2|A0A2C9JGU2_BIOGL;tr|A0A6J8BBT5|A0A6J8BBT5_MYTCO;tr|A0A6P7TVA5|A0A6P7TVA5_OCTVU	FERM domain-containing protein OS=Pomacea canaliculata OX=400727 GN=C0Q70_10988 PE=4 SV=1	8878.37	216.546
44_1	tr|V3ZGE1|V3ZGE1_LOTGI	3.39063	NA	18817.7	QITVNDLPVGR	1	1	1	0.0659	17192	-	Thioredoxin domain-containing protein (Fragment) OS=Lottia gigantea OX=225164 GN=LOTGIDRAFT_123611 PE=4 SV=1	0	0
12_1	tr|A0A6J8B5P0|A0A6J8B5P0_MYTCO	3.39063	NA	62744.5	AIIDVLAFR	1	1	1	0.0154	12744	tr|A0A6J8B576|A0A6J8B576_MYTCO;tr|A0A6J8B6L9|A0A6J8B6L9_MYTCO;tr|A0A6J8B9I9|A0A6J8B9I9_MYTCO	Annexin OS=Mytilus coruscus OX=42192 GN=MCOR_14828 PE=3 SV=1	0	0
29_1	tr|A0A0E3SV86|A0A0E3SV86_9GAST	3.39063	NA	12310.8	STEILIR	1	1	1	0.0642	9178	-	Histone H3 (Fragment) OS=Armodoris anudeorum OX=1639826 GN=H3 PE=3 SV=1	0	0
6_2	tr|V4A9P5|V4A9P5_LOTGI	6.78126	NA	50106	AILIDLEPGTMDSVR;FPGQLNADLR;GHYTEGAELVDSVLDVVR;IMNTFSVVPSPK;LHFFMPGFAPLTSR;NSSYFVEWIPNNVK;YLTVAAMFR	1;0;0;0;0;0;1	2	2	0.2063	25241;15335;15337;28128;28129;20071;25170;25723;14258	-	Tubulin beta chain OS=Lottia gigantea OX=225164 GN=LOTGIDRAFT_204297 PE=3 SV=1	0	0
8_1	tr|B3TK83|B3TK83_HALDV	9.13049	NA	41664.7	DLYANTVLSGGTTMYPGIADR;DSYVGDEAQSK;EITALAPSTMK	1;1;1	3	3	0.1147	29923;16913;16464	tr|B3SNT2|B3SNT2_HALDV;tr|Q256S1|Q256S1_HALTU;tr|Q6U1K1|Q6U1K1_HALDH;tr|A0A210QJS7|A0A210QJS7_MIZYE	Beta-actin 2 OS=Haliotis diversicolor OX=36095 PE=2 SV=1	0	0
36_1	tr|V4AE09|V4AE09_LOTGI	2.34924	NA	17708.6	AVGGEVPATASLAPK	1	1	1	0.0909	20840	-	60S ribosomal protein L12 OS=Lottia gigantea OX=225164 GN=LOTGIDRAFT_217320 PE=3 SV=1	0	0
10_1	tr|A0A4P8XJP5|A0A4P8XJP5_9EUPU	3.39063	NA	29407.5	DSTLIMQLLR	1	1	2	0.0386	17059;17060	tr|A0A0L8FRZ6|A0A0L8FRZ6_OCTBM;tr|A0A2C9L7G0|A0A2C9L7G0_BIOGL;tr|A0A210Q809|A0A210Q809_MIZYE;tr|K1PHM8|K1PHM8_CRAGI;tr|A0A0L8G0I6|A0A0L8G0I6_OCTBM;tr|A0A2C9JPA0|A0A2C9JPA0_BIOGL;tr|A0A210PV33|A0A210PV33_MIZYE;tr|A0A433SNL4|A0A433SNL4_ELYCH;tr|A0A0B7ANV9|A0A0B7ANV9_9EUPU;tr|A0A2T7PUP8|A0A2T7PUP8_POMCA;tr|G8A4W9|G8A4W9_9BIVA;tr|A0A6J8EIY4|A0A6J8EIY4_MYTCO;tr|A0A4P8XG73|A0A4P8XG73_9EUPU;tr|A0A210Q7J…	14-3-3 protein epsilon OS=Onchidium reevesii OX=2547651 PE=2 SV=1	0	0
45_1	tr|A0A2C9JF24|A0A2C9JF24_BIOGL	3.39063	NA	42269	VAPEEHPVILTEAPLNPK	1	1	1	0.0475	28059	-	Actin, cytoplasmic OS=Biomphalaria glabrata OX=6526 GN=106055736 PE=3 SV=1	0	0
32_1	tr|A0A2T7PKQ0|A0A2T7PKQ0_POMCA	3.39063	NA	853003	DYMGDIALDDISILNGSCPAPAFCDFEDTQTCGFVQDTDDMFDWSLNCGSIPASASCPAGDHTYGSEQGHFMYMR	1	1	1	0.0097	34031	-	Uncharacterized protein OS=Pomacea canaliculata OX=400727 GN=C0Q70_05250 PE=4 SV=1	0	0
3_1	tr|A0A6J8B1E5|A0A6J8B1E5_MYTCO	3.39063	NA	50059.6	EDAANNYAR;QLYHPEQLITGK	0;1	1	1	0.0469	12819;21704	-	Tubulin alpha chain OS=Mytilus coruscus OX=42192 GN=MCOR_13961 PE=3 SV=1	0	0
3_3	sp|Q8T6A5|TBA1_APLCA	3.39063	NA	50001.6	AYHEQLSVAEITNACFEPANQLVK;EDAANNYAR;FDGALNVDLTEFQTNLVPYPR;QLFHPEQLITGK	1;0;0;0	1	1	0.1463	32087;12819;30712;30713;21735;21733	tr|A0A6P7TPX0|A0A6P7TPX0_OCTVU;tr|A0A0L8G5J8|A0A0L8G5J8_OCTBM	Tubulin alpha-1 chain OS=Aplysia californica OX=6500 PE=2 SV=1	0	0
3_2	tr|A0A2T7NKP5|A0A2T7NKP5_POMCA	3.39063	NA	226528	EDAANNYAR;QLFHPEQLITGK;SFGGGTGSGFTSLLMER	0;0;1	1	1	0.0185	12819;21735;21733;25984	-	Uncharacterized protein OS=Pomacea canaliculata OX=400727 GN=C0Q70_17543 PE=3 SV=1	0	0
35_1	tr|A0A433TLY4|A0A433TLY4_ELYCH	3.39063	NA	20572.5	IWSLFTNEEHK	1	1	1	0.0615	21577	tr|A0A2C9JLH4|A0A2C9JLH4_BIOGL	Uncharacterized protein OS=Elysia chlorotica OX=188477 GN=EGW08_009703 PE=3 SV=1	0	0
46_1	tr|A0A2C9JN15|A0A2C9JN15_BIOGL	3.39063	NA	58672.7	GYLSPYFITNPEK	1	1	1	0.0236	24087	-	Uncharacterized protein OS=Biomphalaria glabrata OX=6526 GN=106060674 PE=3 SV=1	0	0
39_1	tr|A0A0L8H8U9|A0A0L8H8U9_OCTBM	2.34924	NA	23421.8	INVNEIFYDLVR	1	1	1	0.0583	23463	tr|A0A6P7S821|A0A6P7S821_OCTVU;tr|A0A6P7S853|A0A6P7S853_OCTVU;tr|A0A6P7S8D7|A0A6P7S8D7_OCTVU	Uncharacterized protein OS=Octopus bimaculoides OX=37653 GN=OCBIM_22020735mg PE=3 SV=1	0	0
18_1	tr|K1Q4Q4|K1Q4Q4_CRAGI	3.39063	NA	34344.7	ALGDFVFK	1	1	1	0.0258	10612	tr|A0A3S1B8N6|A0A3S1B8N6_ELYCH;tr|A0A182Z8Q9|A0A182Z8Q9_BIOGL;tr|A0A210PT00|A0A210PT00_MIZYE;tr|A0A2C9JNY9|A0A2C9JNY9_BIOGL;tr|A0A0B6ZU25|A0A0B6ZU25_9EUPU;tr|A0A2C9JNY4|A0A2C9JNY4_BIOGL;tr|A0A6J8CVS6|A0A6J8CVS6_MYTCO;tr|A0A6P7SL74|A0A6P7SL74_OCTVU;tr|A0A0L8H550|A0A0L8H550_OCTBM;tr|A0A0B6ZXE3|A0A0B6ZXE3_9EUPU;tr|V3ZEB5|V3ZEB5_LOTGI	PPM-type phosphatase domain-containing protein OS=Crassostrea gigas OX=29159 GN=CGI_10009219 PE=3 SV=1	0	0
26_1	tr|D8L737|D8L737_9VEST	3.39063	NA	21370.1	EHALLAYTIGVK	1	1	1	0.0576	19518	-	Elongation factor-1 alpha (Fragment) OS=Diodora dysoni OX=702827 GN=Ef1a PE=4 SV=1	0	0
5_1	tr|A0A3S1AW20|A0A3S1AW20_ELYCH	6.78126	NA	50193	EAYPGDVFYLHSR;VVDALGNPIDGK	1;1	2	3	0.0541	24457;24456;16893	tr|A0A210QGA8|A0A210QGA8_MIZYE;tr|A0A2T7NEG3|A0A2T7NEG3_POMCA;tr|Q000T7|Q000T7_PINFU	ATP synthase subunit alpha OS=Elysia chlorotica OX=188477 GN=EGW08_023423 PE=3 SV=1	0	0
4_1	tr|K1Q122|K1Q122_CRAGI	6.78126	NA	19552.3	ATSNVFAMFDQAQIQEFK;FTEDEVDEMFR	1;1	2	2	0.1706	29198;22207	-	Myosin regulatory light chain sqh OS=Crassostrea gigas OX=29159 GN=CGI_10021971 PE=4 SV=1	0	0
34_1	tr|V3ZTU0|V3ZTU0_LOTGI	3.39063	NA	26824.5	VVVLTAGAQGIGR	1	1	1	0.0528	17911	-	Uncharacterized protein OS=Lottia gigantea OX=225164 GN=LOTGIDRAFT_161109 PE=4 SV=1	0	0
31_1	tr|A0A3S0ZJM2|A0A3S0ZJM2_ELYCH	3.39063	NA	39656.9	GYRPQFYFR	1	1	1	0.0251	17671	-	Elongation factor Tu OS=Elysia chlorotica OX=188477 GN=EGW08_023284 PE=3 SV=1	0	0
14_2	tr|A0A3S1A4K0|A0A3S1A4K0_ELYCH	2.34924	NA	20149.7	DDVALPGFAK;EIGDHITNLK	0;1	1	1	0.1149	12972;15513	-	Ferritin OS=Elysia chlorotica OX=188477 GN=EGW08_001800 PE=3 SV=1	0	0
37_1	tr|A0A2T7PPC0|A0A2T7PPC0_POMCA	3.39063	NA	27364.3	QVSISGDNFAE	1	1	1	0.0464	15756	-	CH_2 domain-containing protein OS=Pomacea canaliculata OX=400727 GN=C0Q70_06531 PE=4 SV=1	0	0
33_1	tr|K1QLP5|K1QLP5_CRAGI	3.39063	NA	91621.3	ASNILEDLETLR	1	1	1	0.0146	20920	tr|A0A0L8HQM0|A0A0L8HQM0_OCTBM;tr|A0A2T7P2E7|A0A2T7P2E7_POMCA;tr|A0A210PSZ3|A0A210PSZ3_MIZYE;tr|A0A433SLT8|A0A433SLT8_ELYCH;tr|A0A6J8F0L9|A0A6J8F0L9_MYTCO;tr|V4B4L2|V4B4L2_LOTGI;tr|A0A0L8HQT7|A0A0L8HQT7_OCTBM;tr|A0A2C9JLL4|A0A2C9JLL4_BIOGL;tr|A0A0B6ZUS6|A0A0B6ZUS6_9EUPU;tr|A0A6P7TCW2|A0A6P7TCW2_OCTVU;tr|A0A0B6ZVF9|A0A0B6ZVF9_9EUPU	Coatomer subunit delta OS=Crassostrea gigas OX=29159 GN=CGI_10023524 PE=3 SV=1	0	0
19_1	tr|K1RK12|K1RK12_CRAGI	3.39063	NA	79517.4	VANVSLLALFK	1	1	1	0.0158	16417	tr|A0A2T7NVA1|A0A2T7NVA1_POMCA;tr|A0A3S1BNV2|A0A3S1BNV2_ELYCH;tr|A0A0L8HGM0|A0A0L8HGM0_OCTBM;tr|A0A0B6Z082|A0A0B6Z082_9EUPU;tr|A0A2C9K1I8|A0A2C9K1I8_BIOGL;tr|D5FFW6|D5FFW6_CRAGI;tr|A1KYZ5|A1KYZ5_CRAGI;tr|A0A210PVA6|A0A210PVA6_MIZYE	40S ribosomal protein S23 OS=Crassostrea gigas OX=29159 GN=CGI_10028140 PE=3 SV=1	0	0
25_1	tr|K1Q056|K1Q056_CRAGI	2.34924	NA	114659	TFSALVMR	1	1	1	0.0079	11141	-	Calpain-A OS=Crassostrea gigas OX=29159 GN=CGI_10026186 PE=3 SV=1	0	0
30_1	tr|A0A0B7AM26|A0A0B7AM26_9EUPU	2.34924	NA	21889.7	TVEAEAAHGTVTR	1	1	1	0.067	20240	tr|V4AVE0|V4AVE0_LOTGI;tr|A0A6P7SEQ6|A0A6P7SEQ6_OCTVU;tr|A0A2T7PJ19|A0A2T7PJ19_POMCA;tr|A0A3S1BUQ6|A0A3S1BUQ6_ELYCH;tr|A0A0L8G7T8|A0A0L8G7T8_OCTBM;tr|A0A2C9JMW8|A0A2C9JMW8_BIOGL;tr|A0A2C9JMW4|A0A2C9JMW4_BIOGL	IDP (Fragment) OS=Arion vulgaris OX=1028688 GN=ORF127416 PE=3 SV=1	0	0
24_1	tr|A0A3S1BLG8|A0A3S1BLG8_ELYCH	3.39063	NA	80608.5	QFNLADDK	1	1	1	0.0115	11596	tr|A0A2C9K4D9|A0A2C9K4D9_BIOGL	1,4-alpha-glucan branching enzyme OS=Elysia chlorotica OX=188477 GN=EGW08_001054 PE=3 SV=1	0	0
16_1	tr|A0A0B6ZT60|A0A0B6ZT60_9EUPU	3.39063	NA	13128.6	QDLPNAMNAAEITDK	1	1	1	0.1304	25245	tr|A0A2C9JJL0|A0A2C9JJL0_BIOGL;tr|A0A3S1BUI6|A0A3S1BUI6_ELYCH;tr|V3Z1V3|V3Z1V3_LOTGI;tr|A0A0B6ZUM9|A0A0B6ZUM9_9EUPU;tr|B6RB72|B6RB72_HALDI	Uncharacterized protein (Fragment) OS=Arion vulgaris OX=1028688 GN=ORF78821 PE=4 SV=1	0	0
40_1	tr|Q8I9M1|Q8I9M1_9BIVA	3.39063	NA	13476.6	VEVVPSASSLVIK	1	1	1	0.1048	19840	tr|Q8ITA1|Q8ITA1_ARGIR;tr|A0A210PFX4|A0A210PFX4_MIZYE	Ribosomal protein L12 (Fragment) OS=Azumapecten farreri OX=106299 PE=2 SV=1	0	0
23_1	tr|A0A0L8GG85|A0A0L8GG85_OCTBM	3.39063	NA	20213.5	ETFHLVSK	1	1	1	0.0449	11803	tr|A0A3S0Z2X4|A0A3S0Z2X4_ELYCH;tr|A0A2C9K1L2|A0A2C9K1L2_BIOGL;tr|A0A6J8E382|A0A6J8E382_MYTCO;tr|A0A6P7TAX6|A0A6P7TAX6_OCTVU;tr|A0A0B6YAD7|A0A0B6YAD7_9EUPU;tr|A0A6J8E6Z3|A0A6J8E6Z3_MYTCO;tr|A0A0B7AGB3|A0A0B7AGB3_9EUPU;tr|A0A2T7PS67|A0A2T7PS67_POMCA;tr|K1PQF3|K1PQF3_CRAGI;tr|A0A2C9K1M1|A0A2C9K1M1_BIOGL;tr|A0A0B6YB07|A0A0B6YB07_9EUPU	Clat_adaptor_s domain-containing protein (Fragment) OS=Octopus bimaculoides OX=37653 GN=OCBIM_22033866mg PE=3 SV=1	0	0
41_1	tr|V4A7V8|V4A7V8_LOTGI	3.39063	NA	20288.9	HNDSQMQDFLEGEYLK	1	1	7	0.0909	28242;28266;28069;28250;28251;28241;28240	-	Ferritin OS=Lottia gigantea OX=225164 GN=LOTGIDRAFT_183389 PE=3 SV=1	0	0
