# Supplementary material for: Characterization of Host Cell Potential Proteins Interacting with OsHV-1 Membrane Proteins
Source: Viruses. 2021 Dec 15;13(12):2518. doi: 10.3390/v13122518 (PMC8705437; doi:10.3390/v13122518)
Supplement: Supplementary file 1 [file viruses-13-02518-s001.zip › viruses-1485821-supplementary/Table S1-S7/Table S5.xlsx]

## Sheet: band e-proSummary
Group_ID	Protein_ID	Protein_Qscore	Protein_FDR	Protein_Mass	PeptideSeqs	PepIsUnique	Unique_Peptide_Num	Unique_Spectra_Num	Coverage	Peptide_Query	Sameset	Description	Abundance	iBAQ
44_1	tr|M4PM45|M4PM45_TEGGR	6	NA	38810.3	VNGNDFAHFNHR	1	1	1	0.0339	26562	-	Galectin OS=Tegillarca granosa OX=220873 PE=2 SV=1	0	0
12_1	tr|A0A2C9KCW0|A0A2C9KCW0_BIOGL	6	NA	71695.7	FAHPPAHVEVQNGR	1	1	1	0.0213	28595	tr|A0A2C9KCX0|A0A2C9KCX0_BIOGL;tr|A0A2T7NBU0|A0A2T7NBU0_POMCA;tr|A0A2C9KCZ0|A0A2C9KCZ0_BIOGL;tr|A0A2C9KCZ7|A0A2C9KCZ7_BIOGL;tr|A0A2C9KCY7|A0A2C9KCY7_BIOGL;tr|A0A2C9KCX4|A0A2C9KCX4_BIOGL;tr|A0A2C9KCZ1|A0A2C9KCZ1_BIOGL;tr|A0A2C9KD07|A0A2C9KD07_BIOGL;tr|A0A2C9KD45|A0A2C9KD45_BIOGL;tr|A0A2C9KD50|A0A2C9KD50_BIOGL;tr|A0A2C9KD12|A0A2C9KD12_BIOGL;tr|A0A2C9KD02|A0A2C9KD02_BIOGL;tr|A0A2C9KCW5|A0A2C9KCW5_BI…	Uncharacterized protein OS=Biomphalaria glabrata OX=6526 GN=106055813 PE=4 SV=1	161381	7335.48
29_1	tr|H6BD30|H6BD30_OSTED	6	NA	10902.4	LISWYDNEFGYSNR	1	1	1	0.1414	30844	tr|A0A077D3S6|A0A077D3S6_MYTGA	GAPDH gliceraldehide 3 phosphate dehydrogenase (Fragment) OS=Ostrea edulis OX=37623 PE=2 SV=1	0	0
57_1	tr|A0A2C9JN15|A0A2C9JN15_BIOGL	6	NA	58672.7	GYLSPYFITNPEK	1	1	1	0.0236	28216	-	Uncharacterized protein OS=Biomphalaria glabrata OX=6526 GN=106060674 PE=3 SV=1	0	0
6_1	tr|I0JGU6|I0JGU6_SEPOF	6	NA	50188.7	FDGALNVDLTEFQTNLVPYPR	1	1	1	0.0466	35184	tr|A0A3S1ATK6|A0A3S1ATK6_ELYCH;tr|V4B157|V4B157_LOTGI;tr|A0A2C9JNL6|A0A2C9JNL6_BIOGL;tr|A0A345S6Y9|A0A345S6Y9_CEPNE;tr|V4CGI5|V4CGI5_LOTGI;tr|A0A3S1AFM3|A0A3S1AFM3_ELYCH;tr|A0A0B7B286|A0A0B7B286_9EUPU;tr|V4B1I0|V4B1I0_LOTGI;tr|A0A0L8HN06|A0A0L8HN06_OCTBM;tr|A0A6J8CI40|A0A6J8CI40_MYTCO;tr|V4CBA1|V4CBA1_LOTGI;tr|A0A6J8BU11|A0A6J8BU11_MYTCO;tr|A0A6J8BQL5|A0A6J8BQL5_MYTCO;tr|A0A0B6Y944|A0A0B6Y944_9EU…	Tubulin alpha chain OS=Sepia officinalis OX=6610 GN=TUBA6 PE=2 SV=1	0	0
38_1	tr|V4BFJ7|V4BFJ7_LOTGI	6	NA	53820	CGSYVHHVHAK	1	1	1	0.023	22751	-	Uncharacterized protein OS=Lottia gigantea OX=225164 GN=LOTGIDRAFT_237291 PE=4 SV=1	0	0
13_1	tr|A0A6J8E2N3|A0A6J8E2N3_MYTCO	6	NA	27013.9	IPLLSDITHEISK	1	1	2	0.0531	27297;27298	tr|A0A6J8BCR5|A0A6J8BCR5_MYTCO;tr|A0A0H3YNT9|A0A0H3YNT9_9MOLL;tr|V3ZDG1|V3ZDG1_LOTGI	PRDX2_4 OS=Mytilus coruscus OX=42192 GN=MCOR_47134 PE=4 SV=1	1.01738e+06	92488.7
48_1	tr|V4BF08|V4BF08_LOTGI	6	NA	39289.7	QYSFQTEPVPR	1	1	1	0.0326	24644	-	JmjC domain-containing protein OS=Lottia gigantea OX=225164 GN=LOTGIDRAFT_220114 PE=4 SV=1	72128.8	3606.44
28_1	tr|A0A0B7B4S5|A0A0B7B4S5_9EUPU	6	NA	11305.6	GFAYVQFEDPR	1	1	1	0.1158	23916	tr|A0A0B6ZXA7|A0A0B6ZXA7_9EUPU;tr|A0A3S1BRK3|A0A3S1BRK3_ELYCH;tr|A0A0B6ZZW8|A0A0B6ZZW8_9EUPU;tr|A0A2C9JTF8|A0A2C9JTF8_BIOGL;tr|A0A0B6ZXE7|A0A0B6ZXE7_9EUPU;tr|A0A2C9JTF5|A0A2C9JTF5_BIOGL	RRM domain-containing protein (Fragment) OS=Arion vulgaris OX=1028688 GN=ORF162670 PE=4 SV=1	45783	7630.5
8_1	tr|A0A6J8BKP4|A0A6J8BKP4_MYTCO	6	NA	25553.7	ELAEDGYSGVEVR	1	1	1	0.0573	26397	tr|A0A2C9JC42|A0A2C9JC42_BIOGL;tr|A0A2T7PMN7|A0A2T7PMN7_POMCA;tr|V4AJS1|V4AJS1_LOTGI;tr|Q70MM6|Q70MM6_CRAGI;tr|K1QWC3|K1QWC3_CRAGI;tr|A0A0B6ZM65|A0A0B6ZM65_9EUPU;tr|A0A2L1TGZ7|A0A2L1TGZ7_9BIVA;tr|A0A433TKB6|A0A433TKB6_ELYCH;tr|A0A0B7AZ66|A0A0B7AZ66_9EUPU;tr|E3P7G4|E3P7G4_LEPCI;tr|A0A210QAJ5|A0A210QAJ5_MIZYE	RP-S3e OS=Mytilus coruscus OX=42192 GN=MCOR_19102 PE=3 SV=1	59283.2	3120.17
54_1	tr|V4AAC3|V4AAC3_LOTGI	6	NA	53834	ALVFVDNHDNQR	1	1	3	0.0249	26567;26529;26528	-	Alpha-amylase OS=Lottia gigantea OX=225164 GN=LOTGIDRAFT_228508 PE=3 SV=1	4.35257e+06	155449
36_1	tr|A0A2C9JN94|A0A2C9JN94_BIOGL	6	NA	66130.2	DVSGEGVQQALLK	1	1	1	0.0218	24373	-	Uncharacterized protein OS=Biomphalaria glabrata OX=6526 GN=106060866 PE=3 SV=1	0	0
1_1	tr|A0A2C9JT64|A0A2C9JT64_BIOGL	6	NA	59938.6	EAYPGDVFYLHSR	1	1	2	0.0234	28535;28536	tr|A0A6J8BYY1|A0A6J8BYY1_MYTCO;tr|V4A6V0|V4A6V0_LOTGI;tr|A0A6P7T6U6|A0A6P7T6U6_OCTVU;tr|F6JYB9|F6JYB9_SEPOF;tr|A0A0P0M052|A0A0P0M052_PINFU;tr|A0A3S1AW20|A0A3S1AW20_ELYCH;tr|K1R6Z7|K1R6Z7_CRAGI;tr|A0A0B6ZDH2|A0A0B6ZDH2_9EUPU;tr|A0A2C9KBD6|A0A2C9KBD6_BIOGL;tr|A0A0B6YVE0|A0A0B6YVE0_9EUPU;tr|A0A3S1BSI9|A0A3S1BSI9_ELYCH;tr|A0A0L8IA38|A0A0L8IA38_OCTBM;tr|A0A210QGA8|A0A210QGA8_MIZYE;tr|A0A2T7NEG3|A0A2T7…	ATP synthase subunit alpha OS=Biomphalaria glabrata OX=6526 GN=106067186 PE=3 SV=1	229660	6379.45
10_1	tr|A0A210R013|A0A210R013_MIZYE	6	NA	38137.1	AHQVVEDGYEFFAK	1	1	1	0.0418	29244	tr|A0A6J8A3C9|A0A6J8A3C9_MYTCO;tr|A0A6P7TPI9|A0A6P7TPI9_OCTVU;tr|A0A0L8HDR6|A0A0L8HDR6_OCTBM;tr|A0A433SY21|A0A433SY21_ELYCH;tr|G9HQ39|G9HQ39_9BIVA;tr|K1QB83|K1QB83_CRAGI;tr|A0A2T7PI72|A0A2T7PI72_POMCA;tr|A0A0B6Z6S1|A0A0B6Z6S1_9EUPU;tr|A0A0B6YSF4|A0A0B6YSF4_9EUPU;tr|K1PXG6|K1PXG6_CRAGI;tr|A0A182YXE5|A0A182YXE5_BIOGL;tr|A0A210PQQ0|A0A210PQQ0_MIZYE;tr|A0A0L8ID16|A0A0L8ID16_OCTBM;tr|A0A0B7B428|A0A0B7…	Serine/threonine-protein phosphatase OS=Mizuhopecten yessoensis OX=6573 GN=KP79_PYT10451 PE=3 SV=1	0	0
55_1	tr|K1Q3C4|K1Q3C4_CRAGI	6	NA	30793.4	LTVLPPEIGNLDLVGSK	1	1	2	0.062	30860;30859	-	Ras suppressor protein 1 OS=Crassostrea gigas OX=29159 GN=CGI_10002587 PE=4 SV=1	747657	41536.5
45_1	tr|A0A2C9JWH2|A0A2C9JWH2_BIOGL	6	NA	30184.4	GSIVNVSSVNGIR	1	1	1	0.0459	23105	tr|K1QNK4|K1QNK4_CRAGI	Uncharacterized protein OS=Biomphalaria glabrata OX=6526 GN=106070751 PE=4 SV=1	0	0
32_1	tr|C0M1B2|C0M1B2_9BIVA	6	NA	16227.4	GHAITLTYALNNFVDSLDDPSR	1	1	1	0.1467	35211	sp|P14821|GLB2A_ANAIN;tr|G9BZP9|G9BZP9_TEGGR	Hemoglobin OS=Scapharca kagoshimensis OX=499954 GN=HbIIA PE=2 SV=1	99026	12378.3
7_1	tr|A0A0B7A3I5|A0A0B7A3I5_9EUPU	6	NA	5544	ESTLHLVLR	1	1	1	0.1837	15082	tr|Q8I9P5|Q8I9P5_BIOGL;tr|V4BTT6|V4BTT6_LOTGI;tr|A0A0B7A347|A0A0B7A347_9EUPU;tr|A0A0B6ZHC4|A0A0B6ZHC4_9EUPU;tr|J7K156|J7K156_9BIVA;tr|Q70MM5|Q70MM5_CRAGI;tr|A0A0B6ZPB7|A0A0B6ZPB7_9EUPU;tr|A0A0B6ZMS1|A0A0B6ZMS1_9EUPU;tr|G9FRU1|G9FRU1_PINFU;tr|A0A0B6ZJF2|A0A0B6ZJF2_9EUPU;tr|A0A077H3L5|A0A077H3L5_MYTTR;tr|B0B031|B0B031_LITLI;tr|A0A345S6Z9|A0A345S6Z9_CEPNE;tr|Q9BH32|Q9BH32_BIOGL;tr|C0KKU3|C0KKU3_OCTV…	Ubiquitin-like domain-containing protein (Fragment) OS=Arion vulgaris OX=1028688 GN=ORF95175 PE=4 SV=1	1.23216e+06	246432
11_1	tr|A0A210PWQ7|A0A210PWQ7_MIZYE	6	NA	25248.7	VLGNGFTVIPVGR	1	1	1	0.058	23959	-	ESCRT-II complex subunit VPS22 OS=Mizuhopecten yessoensis OX=6573 GN=KP79_PYT19088 PE=3 SV=1	0	0
3_1	tr|V4B787|V4B787_LOTGI	6	NA	19357.3	AVLVDLEPGTMDSVR;GHYTEGAELVDSVLDVVR	1;0	1	1	0.1864	29031;32140	tr|A0A076FGE1|A0A076FGE1_PATRU;tr|G0YFD6|G0YFD6_MYTED;tr|C0Z411|C0Z411_AEQOP;tr|V4ATA4|V4ATA4_LOTGI;tr|A0A6J8EQS3|A0A6J8EQS3_MYTCO;tr|V3ZEI5|V3ZEI5_LOTGI;tr|V4AP80|V4AP80_LOTGI;tr|V3ZLN5|V3ZLN5_LOTGI;tr|A0A6J8EUG7|A0A6J8EUG7_MYTCO;tr|A0A2C9JVM1|A0A2C9JVM1_BIOGL;tr|G9K382|G9K382_HALDV;tr|A0A2C9M7V2|A0A2C9M7V2_BIOGL;tr|A0A6J8ESF3|A0A6J8ESF3_MYTCO;tr|V4AZJ4|V4AZJ4_LOTGI;tr|V4CLW0|V4CLW0_LOTGI;tr|V4A…	Tubulin beta chain OS=Lottia gigantea OX=225164 GN=LOTGIDRAFT_146373 PE=3 SV=1	0	0
3_2	tr|A0A2T7PL84|A0A2T7PL84_POMCA	6	NA	36930.5	GHYTEGAELVDSVLDVVR;IAVNMVPFPR	0;1	1	1	0.0856	32140;18447	-	Uncharacterized protein OS=Pomacea canaliculata OX=400727 GN=C0Q70_05410 PE=3 SV=1	1.69678e+06	94265.5
35_1	tr|A0A210PL66|A0A210PL66_MIZYE	6	NA	31808.7	GLNPGLAIGEIK	1	1	1	0.0427	19206	tr|A0A6J8CL00|A0A6J8CL00_MYTCO;tr|A0A194APN5|A0A194APN5_PINFU;tr|K1PN47|K1PN47_CRAGI	Succinate dehydrogenase [ubiquinone] iron-sulfur subunit, mitochondrial OS=Mizuhopecten yessoensis OX=6573 GN=KP79_PYT21307 PE=3 SV=1	0	0
16_1	tr|D3JCC5|D3JCC5_TEGGR	6	NA	19982.7	SVNQALLDLHK	1	1	1	0.064	21004	tr|A0A346CIQ2|A0A346CIQ2_CONER;tr|G0YWF9|G0YWF9_HYRSC;tr|A0A2R4PCX0|A0A2R4PCX0_SINWO;tr|H6TG56|H6TG56_HYRCU;tr|E0A345|E0A345_HYRCU;tr|I0CAM3|I0CAM3_MERMC;tr|U3GS70|U3GS70_RUDPH;tr|A0A0B7ACG2|A0A0B7ACG2_9EUPU;tr|C6JUM7|C6JUM7_PINMA;tr|A0A0D5BG95|A0A0D5BG95_ANABR;tr|G0YWG0|G0YWG0_HYRSC	Ferritin OS=Tegillarca granosa OX=220873 PE=1 SV=1	280816	28081.6
46_1	tr|A0A2T7NU61|A0A2T7NU61_POMCA	6	NA	27028.5	GLPDGLNPWVGR	1	1	1	0.0494	22290	-	Uncharacterized protein OS=Pomacea canaliculata OX=400727 GN=C0Q70_15213 PE=4 SV=1	78390.1	5226.01
51_1	tr|A0A6J8BXE3|A0A6J8BXE3_MYTCO	6	NA	41580.3	LGGLETESQYK	1	1	1	0.0303	20559	-	CTSF OS=Mytilus coruscus OX=42192 GN=MCOR_22728 PE=3 SV=1	92191.8	4190.53
2_1	tr|A0A2C9JF24|A0A2C9JF24_BIOGL	6	NA	42269	QEYDESGPSIVHR;VAPEEHPVILTEAPLNPK	0;1	1	1	0.0818	28081;28082;32111	-	Actin, cytoplasmic OS=Biomphalaria glabrata OX=6526 GN=106055736 PE=3 SV=1	582717	27748.4
2_2	tr|K1R6J7|K1R6J7_CRAGI	12	NA	41781.7	DLYANTVLSGGTTMYPGIADR;IWHHTFYNELR;QEYDESGPSIVHR	1;1;0	2	2	0.1197	34286;28074;28081;28082	tr|B3SNT2|B3SNT2_HALDV;tr|V3ZSW2|V3ZSW2_LOTGI;tr|A0A2T7PW49|A0A2T7PW49_POMCA;tr|A0A210QJE2|A0A210QJE2_MIZYE;tr|B3TK83|B3TK83_HALDV;tr|V9I306|V9I306_SINCO;tr|Q256S1|Q256S1_HALTU;tr|K1QG58|K1QG58_CRAGI;tr|V9I358|V9I358_SINCO;tr|A0A433TSN4|A0A433TSN4_ELYCH	Actin OS=Crassostrea gigas OX=29159 GN=CGI_10024572 PE=3 SV=1	3.66553e+06	159371
17_1	tr|D6BJL2|D6BJL2_OSTED	6	NA	50587.4	STTTGHLIYK	1	1	1	0.0217	17057	tr|A0A0B7B513|A0A0B7B513_9EUPU;tr|A0A3S1BLE8|A0A3S1BLE8_ELYCH;tr|B3SND5|B3SND5_HALDV;tr|A0A2S1FRU3|A0A2S1FRU3_CALMC;tr|G1CW59|G1CW59_OCTBM;tr|H8ZZJ4|H8ZZJ4_9MOLL;tr|G1CW43|G1CW43_ENTDO;tr|E7CZG3|E7CZG3_9BIVA;tr|H8ZZJ3|H8ZZJ3_9MOLL;tr|A0A2K8HSR4|A0A2K8HSR4_9EUPU;tr|H8ZZJ2|H8ZZJ2_9BIVA;tr|A0A0L8GAU6|A0A0L8GAU6_OCTBM;tr|A0A194ALQ1|A0A194ALQ1_PINFU;tr|H8ZZI8|H8ZZI8_9BIVA;tr|H8ZZI6|H8ZZI6_TONLI;tr|A0A…	Elongation factor 1-alpha OS=Ostrea edulis OX=37623 PE=2 SV=1	599531	21411.8
5_1	tr|A0A6J8ER20|A0A6J8ER20_MYTCO	6	NA	49170.7	VEIIANDQGNR	1	1	1	0.0247	20703	tr|A5Y8F9|A5Y8F9_PERVI;tr|A0A2H4P4N5|A0A2H4P4N5_9VEST;tr|X2KKK0|X2KKK0_HYRCU;tr|A0A0K1YX59|A0A0K1YX59_CONAA;tr|S4U403|S4U403_9GAST;tr|Q9NFT1|Q9NFT1_CRAVI;tr|A0A1S5WGX3|A0A1S5WGX3_CONMI;tr|Q6XVG4|Q6XVG4_9BIVA;tr|Q5I2A7|Q5I2A7_MYTGA;tr|A0A142IJP8|A0A142IJP8_SINWO;tr|X2KNR4|X2KNR4_HYRCU;tr|A0A6J8EW09|A0A6J8EW09_MYTCO;tr|A0A2C9K3D6|A0A2C9K3D6_BIOGL;tr|K1PKN1|K1PKN1_CRAGI;tr|A0A161I6S8|A0A161I6S8_CONM…	HSPA1s OS=Mytilus coruscus OX=42192 GN=MCOR_55068 PE=3 SV=1	51115	1762.59
9_1	tr|A0A4P8XJP5|A0A4P8XJP5_9EUPU	6	NA	29407.5	DSTLIMQLLR	1	1	1	0.0386	20018	tr|A0A0L8FRZ6|A0A0L8FRZ6_OCTBM;tr|A0A2C9L7G0|A0A2C9L7G0_BIOGL;tr|A0A210Q809|A0A210Q809_MIZYE;tr|K1PHM8|K1PHM8_CRAGI;tr|A0A0L8G0I6|A0A0L8G0I6_OCTBM;tr|A0A2C9JPA0|A0A2C9JPA0_BIOGL;tr|A0A210PV33|A0A210PV33_MIZYE;tr|A0A433SNL4|A0A433SNL4_ELYCH;tr|A0A0B7ANV9|A0A0B7ANV9_9EUPU;tr|A0A2T7PUP8|A0A2T7PUP8_POMCA;tr|G8A4W9|G8A4W9_9BIVA;tr|A0A6J8EIY4|A0A6J8EIY4_MYTCO;tr|A0A4P8XG73|A0A4P8XG73_9EUPU;tr|A0A210Q7J…	14-3-3 protein epsilon OS=Onchidium reevesii OX=2547651 PE=2 SV=1	0	0
18_1	tr|A0A0B7A5S8|A0A0B7A5S8_9EUPU	6	NA	27273.5	LGLGTAYIHGIK	1	1	1	0.05	21183	tr|A0A6J8EJ81|A0A6J8EJ81_MYTCO;tr|A0A0L8GK76|A0A0L8GK76_OCTBM;tr|A0A3S1BH34|A0A3S1BH34_ELYCH;tr|A0A2T7NI68|A0A2T7NI68_POMCA	Dolichol-phosphate mannosyltransferase subunit 1 (Fragment) OS=Arion vulgaris OX=1028688 GN=ORF97813 PE=3 SV=1	45024.3	2369.7
39_1	tr|A0A433SIP6|A0A433SIP6_ELYCH	12	NA	42915	VGLFGGAGVGK;YTLAGTEVSALLGR	1;1	2	2	0.0635	12602;27019	-	ATP synthase subunit beta OS=Elysia chlorotica OX=188477 GN=EGW08_023421 PE=3 SV=1	37758.9	1887.95
15_1	tr|H6UNT0|H6UNT0_9MOLL	6	NA	22838.8	VVIAYEPVWAIGTGK	1	1	1	0.0714	28901	tr|A0A0L8I3T2|A0A0L8I3T2_OCTBM;tr|H6UNT6|H6UNT6_9MOLL;tr|A0A0L8I2N5|A0A0L8I2N5_OCTBM;tr|G1CW61|G1CW61_OCTBM;tr|H6UNS5|H6UNS5_9MOLL;tr|H6UNN6|H6UNN6_TONLI;tr|G1CW45|G1CW45_EUPSC;tr|H6UNR2|H6UNR2_9BIVA;tr|H6UNP5|H6UNP5_9BIVA;tr|H6UNP0|H6UNP0_9CAEN;tr|Q45Y94|Q45Y94_CREFO	Triosephosphate isomerase (Fragment) OS=Chaetoderma sp. JV-2012 OX=1138813 GN=tpi PE=3 SV=1	0	0
53_1	tr|A0A3S1AQB6|A0A3S1AQB6_ELYCH	6	NA	65582.7	LGSNSLLDLVVFGR	1	1	1	0.0235	27709	-	Succinate dehydrogenase [ubiquinone] flavoprotein subunit, mitochondrial OS=Elysia chlorotica OX=188477 GN=EGW08_023279 PE=3 SV=1	0	0
4_1	tr|A0A6P7TN35|A0A6P7TN35_OCTVU	6	NA	82036.4	ELISNSSDALDK	1	1	1	0.0167	22653	tr|K7NCQ5|K7NCQ5_OCTVU;tr|S4U225|S4U225_9GAST;tr|A6N8F4|A6N8F4_HALAI;tr|D0V3X9|D0V3X9_HALDH;tr|A0A0L8FNB8|A0A0L8FNB8_OCTBM;tr|A0A6P7TSC9|A0A6P7TSC9_OCTVU;tr|A0A0L8FMX4|A0A0L8FMX4_OCTBM;tr|A0A0S1LIC6|A0A0S1LIC6_MYTCO;tr|M1JNK7|M1JNK7_HALDV;tr|A0A140G0W1|A0A140G0W1_9BIVA;tr|A0A023W7V2|A0A023W7V2_RUDPH;tr|L0BTB2|L0BTB2_9BIVA;tr|Q17UC2|Q17UC2_HALTU;tr|C0Z203|C0Z203_MYTGA;tr|B5AAX2|B5AAX2_LATEL;tr|V5N…	heat shock protein HSP 90-alpha-like OS=Octopus vulgaris OX=6645 GN=LOC115224258 PE=4 SV=1	128278	3206.94
34_1	sp|P25165|GLBM_ANATR	6	NA	16994.7	GHSITLMYALKNFVDALDDVDR	1	1	1	0.1447	35512	-	Globin, minor OS=Anadara trapezia OX=6556 PE=3 SV=2	0	0
31_1	tr|A0A0E3SV86|A0A0E3SV86_9GAST	6	NA	12310.8	STEILIR	1	1	1	0.0642	9405	-	Histone H3 (Fragment) OS=Armodoris anudeorum OX=1639826 GN=H3 PE=3 SV=1	155509	38877.4
27_1	tr|A0A6J8DU54|A0A6J8DU54_MYTCO	6	NA	46711.7	DSIAHQMQSILDESTDPWGIK	1	1	1	0.0501	35105	tr|A0A6J8DUP3|A0A6J8DUP3_MYTCO	STOM OS=Mytilus coruscus OX=42192 GN=MCOR_44671 PE=3 SV=1	0	0
21_1	tr|A0A6J8EGN0|A0A6J8EGN0_MYTCO	18	NA	59232.2	AMAAEAEAAR;TVSFDVPPQEVLTK;YLQTLNTISAEK	1;1;1	3	3	0.0684	13285;28596;25324	tr|K1PY29|K1PY29_CRAGI	STOM OS=Mytilus coruscus OX=42192 GN=MCOR_51936 PE=3 SV=1	1.87174e+06	51992.7
26_1	tr|A0A433SIR3|A0A433SIR3_ELYCH	6	NA	41400.6	MNLHEYQAK	1	1	1	0.0233	17493	-	Succinate--CoA ligase [ADP-forming] subunit beta, mitochondrial OS=Elysia chlorotica OX=188477 GN=EGW08_023328 PE=3 SV=1	162676	7072.88
37_1	tr|A0A6J8B122|A0A6J8B122_MYTCO	6	NA	29596.6	GQSPFIMFNQK	1	1	1	0.0435	22965	-	Uncharacterized protein OS=Mytilus coruscus OX=42192 GN=MCOR_13457 PE=3 SV=1	0	0
14_1	tr|A0A210R6J9|A0A210R6J9_MIZYE	6	NA	28353.1	VHAEFSTADDFSR	1	1	1	0.0533	27565	-	Dual adapter for phosphotyrosine and 3-phosphotyrosine and 3-phosphoinositide OS=Mizuhopecten yessoensis OX=6573 GN=KP79_PYT05344 PE=4 SV=1	30000.8	2500.07
33_1	tr|A0A3S0ZDP7|A0A3S0ZDP7_ELYCH	6	NA	22592	MSSYAFFVQTCR	1	1	1	0.0615	28014	tr|K1RFU8|K1RFU8_CRAGI;tr|A0A194AK46|A0A194AK46_PINFU;tr|A0A2C9K0B3|A0A2C9K0B3_BIOGL;tr|A0A0B7BPR3|A0A0B7BPR3_9EUPU;tr|A0A0N9E6Y2|A0A0N9E6Y2_CRAHO;tr|A0A6J8EMN8|A0A6J8EMN8_MYTCO;tr|A0A0B6YWK5|A0A0B6YWK5_9EUPU	Uncharacterized protein OS=Elysia chlorotica OX=188477 GN=EGW08_019606 PE=4 SV=1	438544	33734.2
42_1	tr|K1QYH1|K1QYH1_CRAGI	6	NA	91837.5	EALGMTLAMLK	1	1	1	0.0133	20096	-	Molybdopterin molybdenumtransferase OS=Crassostrea gigas OX=29159 GN=CGI_10017868 PE=3 SV=1	1.8797e+06	36148
52_1	tr|V3ZB89|V3ZB89_LOTGI	6	NA	23465.3	RHEVTICTYEAR	1	1	1	0.0574	28293	-	PITH domain-containing protein OS=Lottia gigantea OX=225164 GN=LOTGIDRAFT_204391 PE=4 SV=1	25074	2089.5
19_1	tr|A0A1L5JFM5|A0A1L5JFM5_9BIVA	6	NA	24806.8	LVLVGDGGVGK	1	1	1	0.0507	13800	tr|E6Y2Z1|E6Y2Z1_HALDV;tr|A0A140H125|A0A140H125_MYTGA;tr|A0A2C9K1Z7|A0A2C9K1Z7_BIOGL;tr|A0A0B6ZU66|A0A0B6ZU66_9EUPU;tr|A0A0L8GF68|A0A0L8GF68_OCTBM;tr|K1R5V4|K1R5V4_CRAGI;tr|B6RB29|B6RB29_HALDI;tr|A0A6J8BSG7|A0A6J8BSG7_MYTCO;tr|A0A3S1BL56|A0A3S1BL56_ELYCH;tr|H1ADR7|H1ADR7_MIZYE	GTP-binding nuclear protein OS=Paphia undulata OX=223148 PE=2 SV=1	749000	57615.4
25_1	tr|A0A6P7SBB5|A0A6P7SBB5_OCTVU	6	NA	109137	IGSLFVNLMVLVSPNYSFLLVCRFLCGLLQPGMNVPGTIMIAELFPTENR	1	1	1	0.0517	37552	tr|A0A6P7SBW4|A0A6P7SBW4_OCTVU	uncharacterized protein LOC115210859 isoform X1 OS=Octopus vulgaris OX=6645 GN=LOC115210859 PE=4 SV=1	0	0
30_1	tr|A0A194AQZ8|A0A194AQZ8_PINFU	6	NA	24203.1	LDTGNFSWGSEAISR	1	1	1	0.0708	29235	-	40S ribosomal protein S8 OS=Pinctada fucata OX=50426 PE=3 SV=1	0	0
24_1	tr|A0A210Q5K3|A0A210Q5K3_MIZYE	12	NA	30825.2	EDYSLNMEEVR;KGGPGITQSDLLVINK	1;1	2	4	0.0947	25836;25423;29240;29242	tr|A0A6J8C2F9|A0A6J8C2F9_MYTCO	Urease accessory protein ureG-like OS=Mizuhopecten yessoensis OX=6573 GN=KP79_PYT21181 PE=3 SV=1	5.38194e+06	283260
49_1	tr|H6BD22|H6BD22_OSTED	6	NA	17138.6	AIDEPNMYDTIR	1	1	1	0.0839	27073	-	Dapp1 dual adaptor for phosphotirosine (Fragment) OS=Ostrea edulis OX=37623 PE=2 SV=1	0	0
50_1	tr|A0A0L8GSJ2|A0A0L8GSJ2_OCTBM	6	NA	13751.8	MTTAINQYNNNK	1	1	1	0.1034	26581	-	Uncharacterized protein OS=Octopus bimaculoides OX=37653 GN=OCBIM_22028687mg PE=4 SV=1	0	0
40_1	tr|O02480|O02480_ANAIN	6	NA	16524.5	MSWGVLSVDMEGTGLMLMANLFK	1	1	3	0.1513	35741;35686;35749	sp|P14822|GLB2B_ANAIN;tr|C0M1B3|C0M1B3_9BIVA	Hemoglobin B chain OS=Anadara inaequivalvis OX=6561 GN=hemoglobin B chain PE=2 SV=1	0	0
23_1	tr|A0A6P7TRZ8|A0A6P7TRZ8_OCTVU	6	NA	28159.8	YEIIPLSPLSK	1	1	1	0.0455	21662	-	CTD nuclear envelope phosphatase 1-like OS=Octopus vulgaris OX=6645 GN=LOC115224872 PE=4 SV=1	0	0
56_1	tr|J9Z5I7|J9Z5I7_LIMLM	6	NA	27031.9	FTQAGSEVSALIGR	1	1	1	0.0514	26734	-	ATP synthase subunit beta (Fragment) OS=Lima lima OX=102305 PE=3 SV=1	411187	27412.5
22_1	tr|K4PX65|K4PX65_ANABR	12	NA	15978.4	GNGVALMTTLFADNQETIGYFK;PSVQGAAAQLTADVKK	1;1	2	2	0.2585	35176;28765	sp|P02212|GLB1_ANABR	Hb1 hemoglobin OS=Anadara broughtonii OX=148819 GN=hb1 PE=2 SV=1	0	0
47_1	tr|A0A0B7AHL7|A0A0B7AHL7_9EUPU	6	NA	30343.2	DNDLVALPK	1	1	1	0.0331	13115	-	Uncharacterized protein OS=Arion vulgaris OX=1028688 GN=ORF119223 PE=4 SV=1	631891	45135.1
43_1	tr|K1QGP2|K1QGP2_CRAGI	6	NA	99409.2	AMQHCNMAK	1	1	1	0.0101	16623	-	Ubiquitin carboxyl-terminal hydrolase OS=Crassostrea gigas OX=29159 GN=CGI_10008715 PE=3 SV=1	7860.38	167.242
20_1	tr|K1QLM3|K1QLM3_CRAGI	18	NA	61168	ETLSTALSGFSPTHK;GLTPNGLLPLGALSGGK;YENNVMNIR	1;1;1	3	5	0.0761	28720;28651;28653;18743;18711	-	Serine/threonine-protein phosphatase OS=Crassostrea gigas OX=29159 GN=CGI_10026072 PE=3 SV=1	354189	10733
41_1	tr|A0A0L8FKE6|A0A0L8FKE6_OCTBM	6	NA	15055.4	HHHHH	1	1	1	0.0472	6851	tr|A0A0L8GZ89|A0A0L8GZ89_OCTBM;tr|A0A0L8GRS9|A0A0L8GRS9_OCTBM	Uncharacterized protein (Fragment) OS=Octopus bimaculoides OX=37653 GN=OCBIM_22016331mg PE=4 SV=1	0	0
