# Supplementary material for: Characterization of Host Cell Potential Proteins Interacting with OsHV-1 Membrane Proteins
Source: Viruses. 2021 Dec 15;13(12):2518. doi: 10.3390/v13122518 (PMC8705437; doi:10.3390/v13122518)
Supplement: Supplementary file 1 [file viruses-13-02518-s001.zip › viruses-1485821-supplementary/Table S1-S7/Table S6.xlsx]

## Sheet: band f-proSummary
Group_ID	Protein_ID	Protein_Qscore	Protein_FDR	Protein_Mass	PeptideSeqs	PepIsUnique	Unique_Peptide_Num	Unique_Spectra_Num	Coverage	Peptide_Query	Sameset	Description	Abundance	iBAQ
44_1	tr|A0A0L8H6W1|A0A0L8H6W1_OCTBM	6	NA	22754.5	YEMTFLETSAK	1	1	2	0.0547	22550;22121	-	Uncharacterized protein OS=Octopus bimaculoides OX=37653 GN=OCBIM_22021984mg PE=4 SV=1 >tr|A0A6P7T063|A0A6P7T063_OCTVU ras-related protein Rab-30-like OS=Octopus vulgaris OX=6645 GN=LOC115218229 PE=4 SV=1	317948	24457.5
12_1	tr|C0M1B2|C0M1B2_9BIVA	6	NA	16227.4	FAVNHINR;GHAITLTYALNNFVDSLDDPSR	0;1	1	1	0.2	12228;31950	sp|P14821|GLB2A_ANAIN;tr|G9BZP9|G9BZP9_TEGGR	Hemoglobin OS=Scapharca kagoshimensis OX=499954 GN=HbIIA PE=2 SV=1	0	0
12_2	sp|P25165|GLBM_ANATR	6	NA	16994.7	FAVNHINR;NFVDALDDVDR	0;1	1	1	0.125	12228;20956	-	Globin, minor OS=Anadara trapezia OX=6556 PE=3 SV=2	0	0
29_1	tr|A0A0E3SV86|A0A0E3SV86_9GAST	6	NA	12310.8	STEILIR	1	1	1	0.0642	8872	-	Histone H3 (Fragment) OS=Armodoris anudeorum OX=1639826 GN=H3 PE=3 SV=1	174614	43653.4
6_1	tr|V4CLD6|V4CLD6_LOTGI	12	NA	11358.4	ISGLIYEETR;TVTAMDVVYAIK	1;1	2	2	0.2039	18230;21889	-	Histone H4 OS=Lottia gigantea OX=225164 GN=LOTGIDRAFT_177025 PE=3 SV=1	286491	47748.4
38_1	tr|V4AAC3|V4AAC3_LOTGI	6	NA	53834	ALVFVDNHDNQR	1	1	2	0.0249	24713;24714	-	Alpha-amylase OS=Lottia gigantea OX=225164 GN=LOTGIDRAFT_228508 PE=3 SV=1	55195.1	1971.25
13_1	tr|A0A0U3DY62|A0A0U3DY62_MACCH	12	NA	25167.6	GLFIIDDKGNLR;QITINDLPVGR	1;1	2	2	0.1027	23164;19514	-	Thioredoxin peroxidase (Fragment) OS=Mactra chinensis OX=339787 GN=TPx-A PE=2 SV=1	4.63395e+06	308930
28_1	tr|A8DX85|A8DX85_9MOLL	6	NA	31498.1	TAAQNIIPSSTGAAK	1	1	1	0.0507	24780	tr|A0A2H4NFY0|A0A2H4NFY0_RUDPH	Glyceraldehyde-3-phosphate dehydrogenase (Fragment) OS=Leptochiton sp. SJB-2006 OX=417070 GN=G3PDH PE=2 SV=1	1.25029e+06	69460.6
8_1	tr|A0A0B7AKS9|A0A0B7AKS9_9EUPU	6	NA	20524.9	LNVWDIGGQR	1	1	1	0.0549	17525	tr|A0A433U0Z8|A0A433U0Z8_ELYCH;tr|A0A6J8AA96|A0A6J8AA96_MYTCO;tr|A0A2T7NMN0|A0A2T7NMN0_POMCA;tr|A0A0L8HUP1|A0A0L8HUP1_OCTBM;tr|A0A0L8HTI1|A0A0L8HTI1_OCTBM;tr|K1QIG6|K1QIG6_CRAGI;tr|A0A6P7TQA9|A0A6P7TQA9_OCTVU;tr|A0A2C9JWR7|A0A2C9JWR7_BIOGL;tr|A0A6J8AD80|A0A6J8AD80_MYTCO	Uncharacterized protein OS=Arion vulgaris OX=1028688 GN=ORF121361 PE=3 SV=1	7967.42	612.879
36_1	tr|A0A3S0Z8C2|A0A3S0Z8C2_ELYCH	6	NA	124486	IGEVHDGAATMDWMEQEQER	1	1	1	0.0176	31680	-	Elongation factor G, mitochondrial OS=Elysia chlorotica OX=188477 GN=EGW08_023087 PE=3 SV=1	0	0
1_1	tr|A0A6J8DJT6|A0A6J8DJT6_MYTCO	18	NA	24856.5	DPENFPFVVIGNK;EAINVEQAFQTVAK;LVTMQIWDTAGQER	1;1;1	3	3	0.1855	25615;26563;27223	tr|K1PZ08|K1PZ08_CRAGI;tr|A0A2T7NV41|A0A2T7NV41_POMCA	RAB7A OS=Mytilus coruscus OX=42192 GN=MCOR_41215 PE=4 SV=1	81411.6	4522.87
10_1	tr|A0A2T7NM76|A0A2T7NM76_POMCA	6	NA	17039.6	AVFIIGPDK	1	1	1	0.0588	12002	tr|A0A7D4W9Q2|A0A7D4W9Q2_MIMNO;tr|B6RB12|B6RB12_HALDI;tr|F8SQY0|F8SQY0_9MOLL;tr|Q8MUT9|Q8MUT9_APLCA;tr|A0A182YTR2|A0A182YTR2_BIOGL;tr|H8ZQF8|H8ZQF8_REICL;tr|A7M7T7|A7M7T7_CRAGI;tr|D0EYA3|D0EYA3_9BIVA;tr|C4NWI5|C4NWI5_9BIVA	Thioredoxin domain-containing protein OS=Pomacea canaliculata OX=400727 GN=C0Q70_18077 PE=4 SV=1	0	0
45_1	sp|P42578|FRIY_LYMST	6	NA	27320.6	YVNAQLLDIHK	1	1	1	0.046	21994	-	Yolk ferritin OS=Lymnaea stagnalis OX=6523 PE=1 SV=1	0	0
32_1	tr|A0A3S0ZJM2|A0A3S0ZJM2_ELYCH	6	NA	39656.9	HYAHVDCPGHADYVK	1	1	1	0.0418	28428	-	Elongation factor Tu OS=Elysia chlorotica OX=188477 GN=EGW08_023284 PE=3 SV=1	0	0
7_1	tr|Q8I9P5|Q8I9P5_BIOGL	12	NA	42889.1	ESTLHLVLR;TITLEVEPSDTIENVK	1;1	2	4	0.0656	14549;14547;14548;28577	tr|A0A0B7A347|A0A0B7A347_9EUPU;tr|A0A0B6ZPB7|A0A0B6ZPB7_9EUPU;tr|A0A0B6ZMS1|A0A0B6ZMS1_9EUPU;tr|G9FRU1|G9FRU1_PINFU;tr|A0A077H3L5|A0A077H3L5_MYTTR;tr|A0A345S6Z9|A0A345S6Z9_CEPNE;tr|Q9BH32|Q9BH32_BIOGL;tr|A0A3S0ZTK1|A0A3S0ZTK1_ELYCH;tr|A0A6J7ZXH7|A0A6J7ZXH7_MYTCO;tr|A0A6J7ZZB5|A0A6J7ZZB5_MYTCO;tr|J7FBH7|J7FBH7_CRAGI;tr|A0A0L8I871|A0A0L8I871_OCTBM;tr|A0A6P7S7G1|A0A6P7S7G1_OCTVU;tr|A0A6J8CLN2|A0A6J8…	Poly-ubiquitin OS=Biomphalaria glabrata OX=6526 PE=4 SV=1	540247	15435.6
11_1	tr|A0A6J8A9A9|A0A6J8A9A9_MYTCO	6	NA	28469.4	ILTTRPR	1	1	1	0.0279	9579	-	Uncharacterized protein OS=Mytilus coruscus OX=42192 GN=MCOR_5111 PE=4 SV=1	433523	30965.9
3_1	tr|A0A3S1BUP8|A0A3S1BUP8_ELYCH	6	NA	42032.1	AITVPELTQQMFDAK;NSSYFVEWIPNNVK	1;0	1	1	0.0775	27796;27697	-	Uncharacterized protein OS=Elysia chlorotica OX=188477 GN=EGW08_000217 PE=3 SV=1	0	0
3_3	tr|Q5NT88|Q5NT88_CRAGI	6	NA	49915	IAVNMVPFPR;INVYYNEATGGK;NSSYFVEWIPNNVK	1;0;0	1	2	0.0807	17596;17041;22335;27697	tr|A0A2T7PL84|A0A2T7PL84_POMCA;tr|K1R278|K1R278_CRAGI;tr|A0A3S1BHW1|A0A3S1BHW1_ELYCH	Tubulin beta chain OS=Crassostrea gigas OX=29159 PE=2 SV=1	467853	22278.7
3_2	tr|V4ATA4|V4ATA4_LOTGI	6	NA	49984.9	AVLVDLEPGTMDSVR;INVYYNEATGGK;NSSYFVEWIPNNVK	1;0;0	1	1	0.0919	26919;22335;27697	tr|A0A6P7TES2|A0A6P7TES2_OCTVU;tr|A0A0L8GQL2|A0A0L8GQL2_OCTBM;tr|V3ZLN5|V3ZLN5_LOTGI;tr|A0A6J8EUG7|A0A6J8EUG7_MYTCO;tr|A0A2C9JVM1|A0A2C9JVM1_BIOGL;tr|G9K382|G9K382_HALDV;tr|V4AY52|V4AY52_LOTGI;tr|A0A6J8EQD7|A0A6J8EQD7_MYTCO;tr|Q26165|Q26165_PATVU;tr|V4AY72|V4AY72_LOTGI;tr|Q86D82|Q86D82_APLCA;tr|A0A2T7NJ17|A0A2T7NJ17_POMCA;tr|V4CDI9|V4CDI9_LOTGI;tr|V4B3V6|V4B3V6_LOTGI;tr|V4AQ75|V4AQ75_LOTGI;tr|V4A…	Tubulin beta chain OS=Lottia gigantea OX=225164 GN=LOTGIDRAFT_203506 PE=3 SV=1	14912.3	710.11
35_1	tr|A0A3S1AQB6|A0A3S1AQB6_ELYCH	6	NA	65582.7	LGSNSLLDLVVFGR	1	1	1	0.0235	25860	-	Succinate dehydrogenase [ubiquinone] flavoprotein subunit, mitochondrial OS=Elysia chlorotica OX=188477 GN=EGW08_023279 PE=3 SV=1	0	0
16_1	tr|H6UNT8|H6UNT8_9MOLL	6	NA	46126.1	LVLEVAQHLGENTVR	1	1	2	0.0351	27430;27421	tr|V4AQP1|V4AQP1_LOTGI;tr|H6UNN4|H6UNN4_TONLI	ATP synthase subunit beta (Fragment) OS=Leptochiton asellus OX=211853 GN=atpb PE=3 SV=1	60036.4	2309.09
2_1	tr|G1CW43|G1CW43_ENTDO	12	NA	44992.2	IGGIGTVPVGR;STTTGHLIYK	1;1	2	3	0.0513	13440;16288;16287	tr|H8ZZJ3|H8ZZJ3_9MOLL;tr|A0A2K8HSR4|A0A2K8HSR4_9EUPU;tr|H8ZZJ2|H8ZZJ2_9BIVA;tr|A0A0B7BU32|A0A0B7BU32_9EUPU;tr|Q45Y92|Q45Y92_CREFO;tr|A0A3S8RJZ6|A0A3S8RJZ6_LYMST;tr|Q45Y88|Q45Y88_HALRU;tr|A0A3G3CBD9|A0A3G3CBD9_SEPLE;tr|A0A0B7B513|A0A0B7B513_9EUPU;tr|G1CW59|G1CW59_OCTBM;tr|H8ZZJ4|H8ZZJ4_9MOLL;tr|A0A194ALQ1|A0A194ALQ1_PINFU;tr|H8ZZI9|H8ZZI9_9BIVA;tr|H8ZZJ7|H8ZZJ7_9MOLL;tr|D6BJL2|D6BJL2_OSTED;tr|A0A…	Elongation factor 1-alpha (Fragment) OS=Enteroctopus dofleini OX=267067 PE=2 SV=1	810355	35232.8
17_1	tr|K4PX65|K4PX65_ANABR	12	NA	15978.4	PSVQGAAAQLTADVK;PSVQGAAAQLTADVKK	1;1	2	2	0.1088	25277;26810	sp|P02212|GLB1_ANABR	Hb1 hemoglobin OS=Anadara broughtonii OX=148819 GN=hb1 PE=2 SV=1	126489	12648.9
5_1	tr|A0A345S6Z0|A0A345S6Z0_CEPNE	12	NA	41766.7	QEYDESGPSIVHR;YSVWIGGSILASLSTFQQMWISKQEYDESGPSIVHR	1;1	2	2	0.0957	26203;33644	tr|C4NY57|C4NY57_CRAGI;tr|A0A2C9KGI5|A0A2C9KGI5_BIOGL;tr|C4NY61|C4NY61_CRAGI;tr|Q256S1|Q256S1_HALTU;tr|V3ZSW2|V3ZSW2_LOTGI;tr|A0A0U4DFB5|A0A0U4DFB5_9BIVA;tr|A0A2C9JKU7|A0A2C9JKU7_BIOGL;tr|A0A6J8DHL5|A0A6J8DHL5_MYTCO;tr|Q9Y0D6|Q9Y0D6_MYTGA;tr|A0A433TNG8|A0A433TNG8_ELYCH;tr|K1QG58|K1QG58_CRAGI;tr|A0A6J8EG40|A0A6J8EG40_MYTCO;tr|A0A2C9JUN2|A0A2C9JUN2_BIOGL;sp|Q964E1|ACTC_BIOOB;tr|A0A1D8KD31|A0A1D8KD3…	Actin, cytoplasmic OS=Cepaea nemoralis OX=28835 GN=BACT PE=2 SV=1	98465.7	4281.12
9_1	tr|A0A433TH46|A0A433TH46_ELYCH	6	NA	19966.8	YGDVGDVYIPR	1	1	1	0.0632	20261	tr|A0A0L8HBZ6|A0A0L8HBZ6_OCTBM;tr|A0A0B6YQ16|A0A0B6YQ16_9EUPU;tr|A0A2T7PN37|A0A2T7PN37_POMCA;tr|K1RDS1|K1RDS1_CRAGI;tr|A0A210PFG8|A0A210PFG8_MIZYE;tr|A0A6P7S4C4|A0A6P7S4C4_OCTVU	Serine/arginine-rich splicing factor 2 OS=Elysia chlorotica OX=188477 GN=EGW08_011396 PE=3 SV=1	206431	18766.5
18_1	tr|A0A0B7AM26|A0A0B7AM26_9EUPU	6	NA	21889.7	TVEAEAAHGTVTR	1	1	1	0.067	22704	tr|V4AVE0|V4AVE0_LOTGI;tr|A0A6P7SEQ6|A0A6P7SEQ6_OCTVU;tr|A0A2T7PJ19|A0A2T7PJ19_POMCA;tr|A0A3S1BUQ6|A0A3S1BUQ6_ELYCH;tr|A0A0L8G7T8|A0A0L8G7T8_OCTBM;tr|A0A2C9JMW8|A0A2C9JMW8_BIOGL;tr|A0A2C9JMW4|A0A2C9JMW4_BIOGL	IDP (Fragment) OS=Arion vulgaris OX=1028688 GN=ORF127416 PE=3 SV=1	0	0
39_1	tr|A0A0D5BFL9|A0A0D5BFL9_ANABR	6	NA	63278.2	IEVTDSEFR	1	1	1	0.0162	15444	-	Galectin OS=Anadara broughtonii OX=148819 GN=Gal PE=2 SV=1	374726	11710.2
15_1	tr|A0A2C9JGX6|A0A2C9JGX6_BIOGL	12	NA	20613.9	VLEQLTGQTPVFSK;YDGIILPGK	1;1	2	2	0.1278	26533;12357	-	Uncharacterized protein OS=Biomphalaria glabrata OX=6526 GN=106056327 PE=3 SV=1	50567.9	6320.99
4_1	tr|A0A2C9JT64|A0A2C9JT64_BIOGL	6	NA	59938.6	EAYPGDVFYLHSR	1	1	1	0.0234	26598	tr|A0A6J8BYY1|A0A6J8BYY1_MYTCO;tr|V4A6V0|V4A6V0_LOTGI;tr|A0A6P7T6U6|A0A6P7T6U6_OCTVU;tr|F6JYB9|F6JYB9_SEPOF;tr|A0A0P0M052|A0A0P0M052_PINFU;tr|A0A3S1AW20|A0A3S1AW20_ELYCH;tr|K1R6Z7|K1R6Z7_CRAGI;tr|A0A0B6ZDH2|A0A0B6ZDH2_9EUPU;tr|A0A2C9KBD6|A0A2C9KBD6_BIOGL;tr|A0A0B6YVE0|A0A0B6YVE0_9EUPU;tr|A0A3S1BSI9|A0A3S1BSI9_ELYCH;tr|A0A0L8IA38|A0A0L8IA38_OCTBM;tr|A0A210QGA8|A0A210QGA8_MIZYE;tr|A0A2T7NEG3|A0A2T7…	ATP synthase subunit alpha OS=Biomphalaria glabrata OX=6526 GN=106067186 PE=3 SV=1	148507	4125.2
34_1	tr|A0A6P7TBS0|A0A6P7TBS0_OCTVU	6	NA	23406.7	EYADSLGIPFLETSAK	1	1	1	0.0762	28186	tr|A0A0L8IAM3|A0A0L8IAM3_OCTBM	ras-related protein Rab-1A OS=Octopus vulgaris OX=6645 GN=LOC115222456 PE=4 SV=1	0	0
31_1	tr|A0A0L8IE89|A0A0L8IE89_OCTBM	6	NA	51537.9	MSNWASDRNQLVQQQQQQQQQQQQQAMAANYQSNYNPAISHSGMNISMTPMTATIK	1	1	1	0.1181	33828	-	Uncharacterized protein (Fragment) OS=Octopus bimaculoides OX=37653 GN=OCBIM_22012343mg PE=4 SV=1	0	0
27_1	tr|H6BD30|H6BD30_OSTED	6	NA	10902.4	LISWYDNEFGYSNR	1	1	1	0.1414	28389	tr|A0A077D3S6|A0A077D3S6_MYTGA	GAPDH gliceraldehide 3 phosphate dehydrogenase (Fragment) OS=Ostrea edulis OX=37623 PE=2 SV=1	0	0
21_1	tr|A0A210R0B6|A0A210R0B6_MIZYE	6	NA	39982.2	DSVGILMQR	1	1	1	0.0248	13623	tr|A0A2C9JUM2|A0A2C9JUM2_BIOGL;tr|K1PWZ9|K1PWZ9_CRAGI;tr|A0A6J8CVE6|A0A6J8CVE6_MYTCO;tr|V4A399|V4A399_LOTGI	Zinc transporter 7 OS=Mizuhopecten yessoensis OX=6573 GN=KP79_PYT08650 PE=3 SV=1	51268.1	3943.7
26_1	tr|K1Q8Z8|K1Q8Z8_CRAGI	6	NA	21650	EAIGQLASQGLSPVK	1	1	1	0.0769	25976	-	Ras-related C3 botulinum toxin substrate 2 OS=Crassostrea gigas OX=29159 GN=CGI_10021938 PE=4 SV=1	0	0
37_1	tr|A0A433SLC6|A0A433SLC6_ELYCH	6	NA	57184.6	VDDALHATR	1	1	1	0.0166	12834	-	Uncharacterized protein OS=Elysia chlorotica OX=188477 GN=EGW08_022288 PE=3 SV=1	107967	2999.08
14_1	tr|A0A6J8C2F9|A0A6J8C2F9_MYTCO	12	NA	29376.7	EDYSLNMEEVR;KGGPGITQSDLLVINK	1;1	2	2	0.1019	23738;27179	tr|A0A210Q5K3|A0A210Q5K3_MIZYE	UreG OS=Mytilus coruscus OX=42192 GN=MCOR_24441 PE=3 SV=1	91157.2	5697.33
33_1	tr|A0A210R482|A0A210R482_MIZYE	6	NA	22742.1	YGSGSGQQSVTAVDSSEDHNSYWQVR	1	1	1	0.1294	33122	-	Stromal cell-derived factor 2 OS=Mizuhopecten yessoensis OX=6573 GN=KP79_PYT23836 PE=4 SV=1	0	0
42_1	tr|J9Z5I7|J9Z5I7_LIMLM	6	NA	27031.9	FTQAGSEVSALIGR	1	1	1	0.0514	24908	-	ATP synthase subunit beta (Fragment) OS=Lima lima OX=102305 PE=3 SV=1	30508.4	2033.9
19_1	tr|A0A223HH92|A0A223HH92_ANABR	6	NA	17134.8	AATDPEVVGDIR	1	1	1	0.0789	19974	-	Hemoglobin II OS=Anadara broughtonii OX=148819 PE=3 SV=1	0	0
25_1	tr|A0A0D5BG95|A0A0D5BG95_ANABR	6	NA	19996.7	QNYHVESEAGINK	1	1	1	0.0756	25831	-	Ferritin OS=Anadara broughtonii OX=148819 GN=Fer PE=3 SV=1	0	0
30_1	tr|K1QLK8|K1QLK8_CRAGI	6	NA	24875.5	FTTFDLGGHQQAR	1	1	1	0.0583	25647	tr|A0A210QVP2|A0A210QVP2_MIZYE	GTP-binding protein SAR1b OS=Crassostrea gigas OX=29159 GN=CGI_10026043 PE=3 SV=1	16373.5	1259.5
24_1	tr|D8L737|D8L737_9VEST	6	NA	21370.1	EHALLAYTIGVK	1	1	1	0.0576	21998	-	Elongation factor-1 alpha (Fragment) OS=Diodora dysoni OX=702827 GN=Ef1a PE=4 SV=1	0	0
40_1	tr|V4AJR4|V4AJR4_LOTGI	6	NA	22470.4	EIPTHIGEQFSQR	1	1	1	0.065	26473	-	Uncharacterized protein OS=Lottia gigantea OX=225164 GN=LOTGIDRAFT_223901 PE=4 SV=1	0	0
23_1	tr|A0A2C9M9D3|A0A2C9M9D3_BIOGL	6	NA	54222.2	DVVILLDSLTR	1	1	1	0.0225	20015	-	Rho RNA-BD domain-containing protein OS=Biomphalaria glabrata OX=6526 GN=106077086 PE=3 SV=1	0	0
22_1	tr|K1RGQ0|K1RGQ0_CRAGI	6	NA	34036.9	LAPITYPQGLAMAK	1	1	1	0.0459	25858	tr|V4BE63|V4BE63_LOTGI	Ras-related C3 botulinum toxin substrate 1 OS=Crassostrea gigas OX=29159 GN=CGI_10025622 PE=4 SV=1	0	0
43_1	tr|V4AIT0|V4AIT0_LOTGI	6	NA	239395	ANITIVNALDR	1	1	1	0.0051	18793	-	Uncharacterized protein OS=Lottia gigantea OX=225164 GN=LOTGIDRAFT_161953 PE=4 SV=1	0	0
20_1	tr|V4CQU1|V4CQU1_LOTGI	6	NA	51842	LASYIDKVR	1	1	1	0.0197	14420	-	IF rod domain-containing protein OS=Lottia gigantea OX=225164 GN=LOTGIDRAFT_109284 PE=3 SV=1	0	0
41_1	tr|K1QYH1|K1QYH1_CRAGI	6	NA	91837.5	EALGMTLAMLK	1	1	1	0.0133	19068	-	Molybdopterin molybdenumtransferase OS=Crassostrea gigas OX=29159 GN=CGI_10017868 PE=3 SV=1	330236	6350.69
