# Supplementary material for: Characterization of Host Cell Potential Proteins Interacting with OsHV-1 Membrane Proteins
Source: Viruses. 2021 Dec 15;13(12):2518. doi: 10.3390/v13122518 (PMC8705437; doi:10.3390/v13122518)
Supplement: Supplementary file 1 [file viruses-13-02518-s001.zip › viruses-1485821-supplementary/Table S1-S7/Table S7.xlsx]

## Sheet: Sheet1
Fig.6
colour	abbreviation	full name
blue	GYS2	Glycogen [starch] synthase, liver;
blue	PCK2	Phosphoenolpyruvate carboxykinase [GTP], mitochondrial
blue	ATP5O	ATP synthase subunit O, mitochondria
blue	SLC25A31	ADP/ATP translocase 4
blue	PPP6R1	Serine/threonine-protein phosphatase 6 regulatory subunit 1
blue	PPP6R3	Serine/threonine-protein phosphatase 6 regulatory subunit 3
blue	TYMP	Thymidine phosphorylase
blue	RAB29	Ras-related protein Rab-7L1
blue	ATP5I	ATP synthase subunit e, mitochondrial
blue	SDHC	Succinate dehydrogenase cytochrome b560 subunit, mitochondrial
blue	ATP5F1	ATP synthase F(0) complex subunit B1, mitochondrial
blue	ATP5D	ATP synthase subunit delta, mitochondrial
blue	ATP5H	ATP synthase subunit d, mitochondrial
blue	RAB11FIP3	Rab11 family-interacting protein 3
blue	ATP5J2	ATP synthase subunit f, mitochondrial
blue	SDHB	Succinate dehydrogenase [ubiquinone] iron-sulfur subunit, mitochondrial
blue	ATP5J	ATP synthase-coupling factor 6, mitochondrial
blue	SDHA	Succinate dehydrogenase [ubiquinone] flavoprotein subunit, mitochondrial
blue	ATP5C1	ATP synthase subunit gamma, mitochondrial
blue	TUFM	Elongation factor Tu, mitochondrial
blue	ATP5A1	ATP synthase subunit alpha, mitochondrial
blue	TFCP2	Alpha-globin transcription factor CP2
blue	ATP5L	ATP synthase subunit g, mitochondrial
blue	ATP5B	ATP synthase subunit beta, mitochondrial
blue	ABLIM1	Actin-binding LIM protein 1
blue	SDHD	Succinate dehydrogenase [ubiquinone] cytochrome b small subunit, mitochondrial
blue	TUBA1A	Tubulin alpha-1A chain
blue	AHSP	Alpha-hemoglobin-stabilizing protein
blue	RBBP4	Histone-binding protein RBBP4
blue	TP53BP1	TP53-binding protein 1
blue	HSP90AB1	Heat shock protein HSP 90-beta
blue	BRD2	Bromodomain-containing protein 2
blue	HIST1H4F	Histone cluster 1 H4 family member f
blue	SUGT1	Protein SGT1 homolog
blue	TUBA1B	Tubulin alpha-1B chain
blue	CENPA	Histone H3-like centromeric protein A
green	TSFM	Elongation factor Ts, mitochondrial
green	GFM1	Elongation factor G, mitochondrial
green	PPP6C	Protein phosphatase 6 catalytic subunit
green	RAB11FIP1	Rab11 family-interacting protein 1
green	TUBA8	Tubulin alpha-8 chain
green	TBCE	Tubulin-specific chaperone E
green	ARL2	ADP-ribosylation factor-like protein 2
green	TUBB	Tubulin beta chain
green	TBCD	Tubulin-specific chaperone D
green	RAB11FIP5	Rab11 family-interacting protein 5
green	RAB11A	Ras-related protein Rab-11A
green	STIP1	Stress-induced-phosphoprotein 1
green	FKBP1C	Peptidylprolyl isomerase; FK506 binding protein 1C
green	NAPA	Alpha-soluble NSF attachment protein
green	EEF1A2	Elongation factor 1-alpha 2
green	EEF1G	Elongation factor 1-gamma
green	ENSG00000257767	uncharacterized protein
green	EIF4A1	Eukaryotic initiation factor 4A-I
green	EEF1D	Elongation factor 1-delta
green	PABPC1	Polyadenylate-binding protein 1
green	LIN7B	Protein lin-7 homolog B
green	EIF4G2	Eukaryotic translation initiation factor 4 gamma 2
green	EIF4G3	Eukaryotic translation initiation factor 4 gamma 3
green	RICTOR	Rapamycin-insensitive companion of mTOR
green	JOSD2	Josephin-2
green	EIF4E	Eukaryotic translation initiation factor 4E
green	EIF4G1	Eukaryotic translation initiation factor 4 gamma 1
green	EIF2D	Eukaryotic translation initiation factor 2D
green	PDCD4	Programmed cell death protein 4
green	EIF4B	Eukaryotic translation initiation factor 4B
red	MYO5B	Unconventional myosin-Vb
red	NSF	Vesicle-fusing ATPase
red	RAB11FIP2	Rab11 family-interacting protein 2
red	RAB10	Ras-related protein Rab-10
red	PPIL3	Peptidyl-prolyl cis-trans isomerase
red	CDC37	Hsp90 co-chaperone Cdc37
red	SURF4	Surfeit locus protein 4
red	CTSL	Cathepsin L1
red	ALDH1L2	Mitochondrial 10-formyltetrahydrofolate dehydrogenase
red	GNPAT	Glyceronephosphate O-acyltransferase
red	ILK	Integrin-linked protein kinase
red	PARVB	Beta-parvin
red	TXNDC5	Thioredoxin domain-containing protein 5
red	CTSF	Cathepsin F
red	TMUB1	Transmembrane and ubiquitin-like domain-containing protein 1
red	LIMS1	LIM and senescent cell antigen-like-containing domain protein 1
red	ITGB1	ntegrin beta-1
red	PTPN2	Tyrosine-protein phosphatase non-receptor type 2
red	PARVA	Alpha-parvin
red	PARVG	Gamma-parvin
red	VIL1	Villin-1
red	LGALS8	Galectin 8
red	PDPK1	3-phosphoinositide-dependent protein kinase 1
red	PXN	Paxillin
red	CALCOCO2	Calcium-binding and coiled-coil domain-containing protein 2
red	FERMT2	Fermitin family homolog 2
red	LIMS2	LIM and senescent cell antigen-like-containing domain protein 2
Fig.7
colour	abbrevation	full name
red	HIST1H3A	Histone cluster 1 H3 family member a
red	RBBP4	Histone-binding protein RBBP4
red	DAXX	Death domain-associated protein 6
red	NUTF2	Nuclear transport factor 2
red	RANGAP1	Ran GTPase-activating protein 1
red	XPO5	Exportin-5
red	RANBP2	E3 SUMO-protein ligase RanBP2
red	RANBP1	Ran-specific GTPase-activating protein
red	SAR1B	GTP-binding protein SAR1b
red	RCC1	Regulator of chromosome condensation
red	SEC13	Protein SEC13 homolog
red	SRSF2	Serine/arginine-rich splicing factor 2
red	KPNB1	Importin subunit beta-1
red	RAN	GTP-binding nuclear protein Ran
red	LGALS8	Galectin 8
red	CALCOCO2	Calcium-binding and coiled-coil domain-containing protein 2
red	XPOT	Exportin-T
red	XPO1	Exportin-1
red	SYNCRIP	Heterogeneous nuclear ribonucleoprotein Q
red	EEF1A2	Elongation factor 1-alpha 2
red	VPS35	Vacuolar protein sorting-associated protein 35
red	MON1B	MON1 homolog B, secretory trafficking associated
red	GPHN	Gephyrin
red	MON1A	Vacuolar fusion protein MON1 homolog A
red	RILP	Rab-interacting lysosomal protein
red	CHM	Rab proteins geranylgeranyltransferase component A 1
blue	BRD2	Bromodomain-containing protein 2
blue	CENPA	Histone H3-like centromeric protein A
blue	RSU1	Ras suppressor protein 1
blue	BRD4	Bromodomain-containing protein 4
blue	TP53BP1	TP53-binding protein 1
blue	ATRX	Transcriptional regulator ATRX
blue	H3F3B	H3 histone, family 3B (H3.3B)
blue	HIST1H4C	Histone cluster 1 H4 family member c
blue	LIMS1	LIM and senescent cell antigen-like-containing domain protein 1
blue	HIST1H4F	Histone cluster 1 H4 family member f
blue	ACTB	Actin, cytoplasmic 1
blue	SIAH1	E3 ubiquitin-protein ligase SIAH1
blue	FTH1	Ferritin heavy chain
blue	RAB7A	Ras-related protein Rab-7a
blue	TUBA1B	Tubulin alpha-1B chain
blue	GAPDH	Glyceraldehyde-3-phosphate dehydrogenase
blue	RPL13A	60S ribosomal protein L13a
blue	ACTG1	Actin, cytoplasmic 2
blue	TPI1	Triosephosphate isomerase 1
blue	TUBB	Tubulin beta chain
blue	PGK1	Phosphoglycerate kinase 1
blue	SLC30A7	Zinc transporter 7
blue	VIL1	Villin-1
green	PRDX3	Thioredoxin-dependent peroxide reductase, mitochondrial
green	GFM1	Elongation factor G, mitochondrial
green	TXNDC5	Thioredoxin domain-containing protein 5
green	ATP5B	ATP synthase subunit beta, mitochondrial
green	ATP5A1	ATP synthase subunit alpha, mitochondrial
green	SUCLA2	Succinate--CoA ligase [ADP-forming] subunit beta, mitochondrial
green	SUCLG1	Succinate--CoA ligase [ADP/GDP-forming] subunit alpha, mitochondrial
green	ATP5H	ATP synthase subunit d, mitochondrial
green	ATP	ATP synthase
green	ATP5O	ATP synthase subunit O, mitochondrial
green	ATP5J	ATP synthase-coupling factor 6, mitochondrial
green	CYC1	Cytochrome c1, heme protein, mitochondrial
green	MT-ATP6	ATP synthase subunit a
green	ATP5C1	ATP synthase subunit gamma, mitochondrial
green	ATP5E	ATP synthase subunit epsilon, mitochondrial
green	ATP5F1	ATP synthase F(0) complex subunit B1, mitochondrial
green	ATP5I	ATP synthase subunit e, mitochondrial
green	ATP5J2	ATP synthase subunit f, mitochondrial
green	ATP5L	ATP synthase subunit g, mitochondrial
green	AMY2A	Pancreatic alpha-amylase; Amylase, alpha 2A
green	ENSG00000268083	uncharacterized protein
green	DPM1	Dolichol-phosphate mannosyltransferase subunit 1
green	TMUB1	Transmembrane and ubiquitin-like domain-containing protein 1
green	STOM	Erythrocyte band 7 integral membrane protein
green	JMJD4	JmjC domain-containing protein 4
green	JOSD2	Josephin-2
green	DPM3	Dolichol-phosphate mannosyltransferase subunit 3
green	DPM2	Dolichol phosphate-mannose biosynthesis regulatory protein
green	CTSF	Cathepsin F
green	AHSP	Alpha-hemoglobin-stabilizing protein
green	PPP6C	Protein phosphatase 6 catalytic subunit
green	PPP6	Serine/threonine-protein phosphatase
green	PPP6R3	Serine/threonine-protein phosphatase 6 regulatory subunit 3
